# Supplementary material for: N-[2-(2-Chloro­phen­yl)-2-hydroxy­ethyl]propan-2-aminium chloride
Source: Acta Crystallogr Sect E Struct Rep Online. 2009 Aug 19;65(Pt 9):o2187. doi: 10.1107/S1600536809031146 (PMC2970127; doi:10.1107/S1600536809031146)
Supplement: Supplementary file 2 [file e-65-o2187-Isup2.hkl]

#
# h,k,l, Fc-squared, Fo-squared, sigma(Fo-squared) and status flag
#
data_I
_shelx_title ' clorp-cl in P 21 21 21'
_shelx_refln_list_code          4
_shelx_F_calc_maximum      230.24
_exptl_crystal_F_000       528.00
_reflns_d_resolution_high  0.7720
 
loop_
 _symmetry_equiv_pos_as_xyz
 'x, y, z'
 '-x+1/2, -y, z+1/2'
 'x+1/2, -y+1/2, -z'
 '-x, y+1/2, -z+1/2'
 
_cell_length_a     7.3460
_cell_length_b    11.7721
_cell_length_c    15.2377
_cell_angle_alpha  90.000
_cell_angle_beta   90.000
_cell_angle_gamma  90.000
 
_shelx_F_squared_multiplier     1.000
 
loop_
 _refln_index_h
 _refln_index_k
 _refln_index_l
 _refln_F_squared_calc
 _refln_F_squared_meas
 _refln_F_squared_sigma
 _refln_observed_status
   2   0   0    53010.88    56956.54    406.53 o
   4   0   0     2039.57     1999.55     16.84 o
   6   0   0       10.30       10.99      3.05 o
   8   0   0        5.39        3.85      2.86 o
   1   1   0      314.31      312.51      5.51 o
   2   1   0     9432.65     9300.61     49.12 o
   3   1   0       64.04       54.57      1.46 o
   4   1   0     5903.93     6291.58     37.53 o
   5   1   0        1.71        2.78      1.43 o
   6   1   0      895.90      891.10      8.90 o
   7   1   0       32.65       37.48      2.81 o
   8   1   0       52.49       50.39      3.35 o
   9   1   0        0.71        1.60      2.61 o
   0   2   0     5486.94     5288.38     34.83 o
   1   2   0        0.31        9.05      1.18 o
   2   2   0    10459.46    10337.47    266.89 o
   3   2   0      416.88      401.91      3.42 o
   4   2   0     1984.05     2027.16     13.90 o
   5   2   0        1.69        1.56      1.06 o
   6   2   0       38.23       37.04      2.25 o
   7   2   0        5.84        9.64      2.06 o
   8   2   0        7.31        9.48      2.24 o
   9   2   0        2.04        1.11      2.94 o
   1   3   0        1.82        3.51      0.55 o
   2   3   0      136.32      121.26      2.95 o
   3   3   0      377.81      359.64      6.23 o
   4   3   0       22.55       25.01      0.86 o
   5   3   0      114.02      114.57      2.19 o
   6   3   0      282.83      299.86      3.64 o
   7   3   0       10.43       10.87      1.65 o
   8   3   0       70.82       69.97      3.00 o
   9   3   0        1.88        5.89      7.46 o
   0   4   0       43.35       42.79      2.96 o
   1   4   0      877.11      894.19      7.35 o
   2   4   0      105.92      119.52      3.38 o
   3   4   0        0.22        0.39      2.35 o
   4   4   0      381.68      379.95      4.25 o
   5   4   0       87.95       75.04      1.78 o
   6   4   0      289.81      289.43      2.76 o
   7   4   0        0.50        1.24      0.91 o
   8   4   0      116.04      134.28     12.96 o
   9   4   0        0.30       -0.39      7.07 o
   1   5   0       62.07       57.86      1.44 o
   2   5   0       29.81       35.28      1.46 o
   3   5   0       25.82       29.48      2.86 o
   4   5   0      270.34      268.17      3.69 o
   5   5   0        4.31        5.56      1.42 o
   6   5   0        2.51        1.41      1.75 o
   7   5   0        6.18        3.70      1.50 o
   8   5   0        6.79       17.27     13.35 o
   0   6   0        0.99        1.67      2.02 o
   1   6   0      224.35      223.08      3.12 o
   2   6   0      135.82      133.07      1.65 o
   3   6   0       20.72       21.65      2.04 o
   4   6   0       91.90       83.52      1.41 o
   5   6   0       85.10       83.03      5.39 o
   6   6   0       58.91       67.90      5.73 o
   7   6   0        0.25        0.75      5.81 o
   8   6   0       82.86       95.09      8.44 o
   1   7   0       57.19       51.44      1.61 o
   2   7   0      136.67      126.12      1.99 o
   3   7   0       34.14       43.05      3.40 o
   4   7   0       73.21       69.12      5.46 o
   5   7   0       51.17       61.65      6.48 o
   6   7   0       67.77       77.98      6.28 o
   7   7   0        2.38       -0.79      6.82 o
   8   7   0        0.12        3.61      6.52 o
   0   8   0     2443.70     2436.69     49.12 o
   1   8   0      193.20      213.19      3.31 o
   2   8   0     1862.28     1915.65     15.43 o
   3   8   0      100.73      113.23      3.34 o
   4   8   0       66.20       83.64      5.13 o
   5   8   0        6.89        5.11      5.41 o
   6   8   0       52.17       40.33     13.54 o
   7   8   0       11.61        4.80      6.48 o
   8   8   0        3.72       -1.18      5.13 o
   1   9   0       50.29       50.18      2.33 o
   2   9   0      853.64      820.29     11.57 o
   3   9   0        0.55        0.88      0.99 o
   4   9   0      622.83      629.46     13.34 o
   5   9   0        4.69        4.93      5.81 o
   6   9   0       73.51       75.02     46.13 o
   7   9   0        1.27       -0.64      6.03 o
   0  10   0     2052.42     2112.66     20.39 o
   1  10   0       18.44       18.99      2.72 o
   2  10   0      834.17      893.84      8.36 o
   3  10   0        0.36        0.65      0.91 o
   4  10   0      279.26      288.87      5.33 o
   5  10   0        1.42       -0.56      4.38 o
   6  10   0       51.94       51.14     33.76 o
   7  10   0        0.00       -0.38      6.80 o
   1  11   0       26.97       23.60      2.23 o
   2  11   0        0.89        2.76      1.71 o
   3  11   0       26.95       26.41      2.99 o
   4  11   0       56.02       55.12     34.35 o
   5  11   0       19.59       -0.79      9.42 o
   6  11   0       74.28      101.29     14.53 o
   0  12   0       25.14       21.84      3.91 o
   1  12   0      110.06      114.91      3.87 o
   2  12   0       68.81       73.96      3.11 o
   3  12   0      103.35      105.38      6.12 o
   4  12   0       41.71        0.00      7.85 o
   5  12   0        8.03        0.39      8.64 o
   1  13   0        0.02        0.25      2.05 o
   2  13   0       15.95       11.65      2.79 o
   3  13   0        3.16       -0.39     11.78 o
   4  13   0        1.34        1.18      8.64 o
   0  14   0        4.34        6.24      4.31 o
   1  14   0        8.59        8.11      4.17 o
   2  14   0        5.53        2.57      3.84 o
   3  14   0        0.35        0.00      4.85 o
   1  15   0        0.12       -0.48      2.94 o
   1   0   1       63.07       94.93      0.94 o
   2   0   1     2441.73     2496.55     14.01 o
   3   0   1       45.46       48.06      1.22 o
   4   0   1      453.15      457.81      5.39 o
   5   0   1       97.08       97.44      2.18 o
   6   0   1      260.87      256.48      4.30 o
   7   0   1        9.37        8.11      2.14 o
   8   0   1        7.40        2.90      2.00 o
   9   0   1        0.39        2.47      2.89 o
  -9   1   1        9.96        5.93      2.65 o
  -8   1   1      168.39      177.17      4.69 o
  -7   1   1      226.54      226.70      5.37 o
  -6   1   1      392.02      412.76      6.32 o
  -5   1   1      757.59      786.38      7.25 o
  -4   1   1      203.23      185.32      2.27 o
  -3   1   1     2423.70     2534.95     12.60 o
  -2   1   1     2073.94     2002.06     13.25 o
  -1   1   1     2131.61     1922.63     11.54 o
   1   1   1     2116.15     1919.10     10.06 o
   2   1   1     2063.81     1984.10     10.13 o
   3   1   1     2469.72     2533.28     15.25 o
   4   1   1      194.62      181.53      2.16 o
   5   1   1      775.53      800.40      6.31 o
   6   1   1      391.54      401.86      4.57 o
   7   1   1      229.80      220.79      4.09 o
   8   1   1      171.23      179.29      4.20 o
   9   1   1       10.45        4.80      3.36 o
  -9   2   1       76.67       76.12      4.96 o
  -8   2   1        7.92        5.99      2.20 o
  -7   2   1      201.13      219.86      3.74 o
  -6   2   1      189.25      204.21      3.81 o
  -5   2   1        1.02        0.76      1.23 o
  -4   2   1     1699.29     1673.10     25.06 o
  -3   2   1      604.32      617.71      4.35 o
  -2   2   1     1977.24     1978.71     11.64 o
  -1   2   1       90.40       92.51      1.40 o
   0   2   1     2993.20     2976.21     15.57 o
   1   2   1       95.89       90.91      1.10 o
   2   2   1     1966.09     1971.01     20.78 o
   3   2   1      606.62      606.11      3.63 o
   4   2   1     1718.73     1688.74     10.03 o
   5   2   1        0.65        1.36      1.13 o
   6   2   1      195.74      192.83      2.95 o
   7   2   1      204.59      213.33      3.47 o
   8   2   1        8.44        2.72      2.02 o
   9   2   1       78.02       80.29      6.80 o
  -9   3   1       37.79        1.18      8.64 o
  -8   3   1       25.25       29.02      2.20 o
  -7   3   1      121.28      128.94      3.22 o
  -6   3   1        2.13        2.05      1.32 o
  -5   3   1      448.57      456.00      4.92 o
  -4   3   1      209.70      204.72      2.47 o
  -3   3   1      689.21      639.67      4.98 o
  -2   3   1     1255.54     1254.75      7.90 o
  -1   3   1     4078.93     4143.49     25.44 o
   0   3   1     8816.22     8582.04     41.38 o
   1   3   1     4111.87     4074.59     19.76 o
   2   3   1     1254.39     1237.29      8.66 o
   3   3   1      690.01      612.24      6.34 o
   4   3   1      212.32      207.63      1.93 o
   5   3   1      453.41      449.30      3.89 o
   6   3   1        1.91        1.59      1.37 o
   7   3   1      123.54      129.70      4.86 o
   8   3   1       26.07       30.33      2.49 o
   9   3   1       37.95       44.23      6.11 o
  -8   4   1       17.94       15.40      4.90 o
  -7   4   1        0.85        0.22      0.99 o
  -6   4   1      174.20      182.21      2.54 o
  -5   4   1       77.91       74.92      1.68 o
  -4   4   1      472.92      454.93     11.31 o
  -3   4   1      744.01      742.92      7.45 o
  -2   4   1      629.88      565.70     12.40 o
  -1   4   1     2218.84     2203.73     13.17 o
   0   4   1        0.03        2.59      1.18 o
   1   4   1     2235.28     2203.71     13.60 o
   2   4   1      647.17      567.81      4.50 o
   3   4   1      736.36      738.90      8.25 o
   4   4   1      477.03      462.07      8.24 o
   5   4   1       76.53       76.98      2.04 o
   6   4   1      174.46      180.58      2.17 o
   7   4   1        0.66        1.18      1.32 o
   8   4   1       18.78        6.69      6.67 o
   9   4   1        7.73        2.80      4.60 o
  -8   5   1       11.46       12.56      7.85 o
  -7   5   1       39.31       36.46      3.37 o
  -6   5   1        8.13       12.24      2.71 o
  -5   5   1      130.86      136.03      3.40 o
  -4   5   1      327.52      331.19      6.20 o
  -3   5   1      309.43      314.29      5.44 o
  -2   5   1     2798.31     2843.97     17.54 o
  -1   5   1      382.56      378.92      3.52 o
   0   5   1     2639.55     2572.87     12.94 o
   1   5   1      382.59      374.05      3.00 o
   2   5   1     2787.81     2783.97     20.04 o
   3   5   1      311.79      311.83      5.29 o
   4   5   1      326.42      336.10      6.70 o
   5   5   1      133.78      142.44      5.13 o
   6   5   1        8.24        6.96      5.81 o
   7   5   1       40.07       41.42      9.81 o
   8   5   1       11.56        6.02      5.49 o
  -8   6   1       16.49       10.60      8.64 o
  -7   6   1        4.40        5.30      4.29 o
  -6   6   1      118.95      124.38      2.83 o
  -5   6   1       35.15       32.66      1.88 o
  -4   6   1      218.96      217.79      5.67 o
  -3   6   1      395.28      390.75      6.95 o
  -2   6   1      541.63      519.05      5.89 o
  -1   6   1     1160.49     1180.89      9.15 o
   0   6   1      295.48      320.14      3.37 o
   1   6   1     1150.11     1168.96      7.24 o
   2   6   1      539.24      518.11      4.56 o
   3   6   1      395.18      391.49      6.35 o
   4   6   1      218.68      221.97      5.51 o
   5   6   1       34.65       31.80      4.23 o
   6   6   1      118.76      129.22      7.32 o
   7   6   1        4.12        0.63      6.53 o
   8   6   1       16.21        6.08      6.15 o
  -7   7   1      151.89      170.37      6.47 o
  -6   7   1        1.54        6.07      5.41 o
  -5   7   1      614.12      610.74     18.12 o
  -4   7   1       57.67       50.48      2.10 o
  -3   7   1      272.93      264.20      4.32 o
  -2   7   1      109.56      110.48      2.20 o
  -1   7   1      116.11       94.41      2.50 o
   0   7   1      449.60      418.98      3.90 o
   1   7   1      112.34       96.10      2.02 o
   2   7   1      109.18      108.39      1.76 o
   3   7   1      271.59      257.78      4.89 o
   4   7   1       56.22       58.54      4.38 o
   5   7   1      608.78      640.58     10.43 o
   6   7   1        1.40        2.88      6.82 o
   7   7   1      150.75      169.64      9.15 o
   8   7   1       25.38       15.16     11.78 o
  -7   8   1       66.31       67.87     16.85 o
  -6   8   1       30.24       16.88     15.31 o
  -5   8   1       30.87       29.34      5.63 o
  -4   8   1      176.16      172.17      3.91 o
  -3   8   1       41.48       42.19      2.97 o
  -2   8   1       14.86       17.46      1.42 o
  -1   8   1      106.36      102.97      3.03 o
   0   8   1       13.10       11.47      1.92 o
   1   8   1      104.47      107.91      2.29 o
   2   8   1       15.89       22.08      4.10 o
   3   8   1       40.73       36.89      1.32 o
   4   8   1      171.65      180.13      6.60 o
   5   8   1       29.50       29.41      6.11 o
   6   8   1       28.85       15.64     14.52 o
   7   8   1       64.58       87.07      8.31 o
   8   8   1        2.89        2.72      8.13 o
  -7   9   1        4.32        0.00      9.42 o
  -6   9   1       92.81       98.07      8.74 o
  -5   9   1        3.39        5.97      5.23 o
  -4   9   1      111.88      100.84      4.02 o
  -3   9   1      263.62      260.03      2.68 o
  -2   9   1        3.42        3.39      1.56 o
  -1   9   1      354.02      343.89      4.53 o
   0   9   1        9.80        9.28      2.16 o
   1   9   1      351.85      352.18      4.05 o
   2   9   1        3.49        3.27      1.33 o
   3   9   1      259.60      256.81      2.90 o
   4   9   1      109.02      114.66      6.04 o
   5   9   1        3.03        2.01      5.53 o
   6   9   1       91.98      111.57      7.25 o
   7   9   1        4.10        1.43      6.37 o
  -7  10   1        6.16        0.00     10.60 o
  -6  10   1       12.05        0.00     10.21 o
  -5  10   1       22.35       14.40     10.40 o
  -4  10   1       48.78       51.13      2.56 o
  -3  10   1      139.85      135.30      2.02 o
  -2  10   1      228.41      226.55      3.49 o
  -1  10   1       97.30      102.24      2.76 o
   0  10   1      196.93      217.91      4.56 o
   1  10   1       96.72      103.77      3.39 o
   2  10   1      226.83      226.04      3.43 o
   3  10   1      137.77      139.06      2.03 o
   4  10   1       48.47       56.86      8.32 o
   5  10   1       21.28        0.77      6.52 o
   6  10   1       12.02       10.38     10.01 o
   7  10   1        6.53        3.00      7.35 o
  -6  11   1       33.60        2.75     10.99 o
  -5  11   1       18.79        0.39      9.03 o
  -4  11   1       18.38       17.94      6.41 o
  -3  11   1       43.12       49.36      1.96 o
  -2  11   1       49.04       55.17      3.00 o
  -1  11   1        3.26        4.38      2.50 o
   0  11   1        9.83       14.97      3.17 o
   1  11   1        2.30        3.90      2.00 o
   2  11   1       47.19       54.20      2.44 o
   3  11   1       44.00       50.30      1.93 o
   4  11   1       16.92        1.15      6.24 o
   5  11   1       19.51        0.61      5.47 o
   6  11   1       33.05        0.21      7.32 o
  -5  12   1        4.37        0.60      5.96 o
  -4  12   1       22.65        1.57     12.56 o
  -3  12   1       20.28       16.14      3.51 o
  -2  12   1       26.83       25.94      2.68 o
  -1  12   1       22.80       20.37      2.69 o
   0  12   1       18.62       18.91      2.75 o
   1  12   1       22.04       20.48      2.87 o
   2  12   1       26.39       25.94      2.95 o
   3  12   1       19.65       19.88      4.42 o
   4  12   1       22.91        0.15      5.69 o
   5  12   1        4.01        0.79      9.42 o
  -4  13   1       13.62        1.18      8.24 o
  -3  13   1       46.10       55.44      6.27 o
  -2  13   1       29.88       27.60      7.84 o
  -1  13   1      109.33      127.30      4.50 o
   0  13   1       97.07      112.67      5.13 o
   1  13   1      109.93      129.84      3.70 o
   2  13   1       29.45       34.30      6.97 o
   3  13   1       45.92       62.03     10.60 o
   4  13   1       13.45        0.00     12.95 o
  -3  14   1        7.71       -0.39      6.28 o
  -2  14   1        6.97        4.05      4.75 o
  -1  14   1       21.91       21.21      9.12 o
   0  14   1        0.74        0.00      2.34 o
   1  14   1       22.35       20.46      3.53 o
   2  14   1        7.41       -0.20      5.83 o
   3  14   1        7.73        0.20      4.85 o
  -1  15   1        5.07        1.38      3.82 o
   0  15   1       15.65       16.55      4.68 o
   1  15   1        5.16        0.84      3.64 o
   1   0   2     1876.50     1704.04     12.02 o
   2   0   2     1547.71     1503.92     13.38 o
   3   0   2      138.04      150.72      1.98 o
   4   0   2        5.13        3.49      1.21 o
   5   0   2       25.52       22.80      1.63 o
   6   0   2       10.37       10.14      2.00 o
   7   0   2       20.74       29.14      2.38 o
   8   0   2        2.39        1.29      2.45 o
   9   0   2       22.76       22.97      3.52 o
  -9   1   2        3.36        2.54      2.82 o
  -8   1   2       59.29       66.17      4.69 o
  -7   1   2       18.85       19.26      2.82 o
  -6   1   2      219.31      227.55      3.57 o
  -5   1   2       18.79       24.97      1.79 o
  -4   1   2     1399.72     1392.18     10.21 o
  -3   1   2       73.22       83.65      1.51 o
  -2   1   2     3408.37     3385.46     27.06 o
  -1   1   2     1508.97     1363.61      8.66 o
   0   1   2     1285.04     1155.46      7.29 o
   1   1   2     1563.70     1372.43      8.77 o
   2   1   2     3427.29     3383.00     18.69 o
   3   1   2       67.29       83.73      2.01 o
   4   1   2     1406.51     1381.82      7.85 o
   5   1   2       18.03       23.54      1.63 o
   6   1   2      222.04      224.96      3.15 o
   7   1   2       18.72       20.80      2.76 o
   8   1   2       61.28       65.11      3.50 o
   9   1   2        3.43        3.47      2.83 o
  -9   2   2       16.97        8.24      5.89 o
  -8   2   2       30.38       34.35      2.84 o
  -7   2   2      101.61      103.57      3.12 o
  -6   2   2       33.97       41.53      2.50 o
  -5   2   2      323.33      316.42      3.78 o
  -4   2   2      254.28      265.09      2.60 o
  -3   2   2     1416.18     1356.32      8.02 o
  -2   2   2      622.19      615.79      4.18 o
  -1   2   2     1712.19     1688.82     13.67 o
   0   2   2       97.30       84.42      1.45 o
   1   2   2     1737.52     1700.08      9.67 o
   2   2   2      619.32      618.32      4.33 o
   3   2   2     1400.29     1350.43     13.72 o
   4   2   2      260.41      255.31      2.55 o
   5   2   2      315.32      310.25      3.36 o
   6   2   2       34.30       40.26      2.13 o
   7   2   2       99.04      105.15      3.53 o
   8   2   2       30.15       35.06      5.10 o
   9   2   2       16.25       10.60      7.85 o
  -8   3   2       79.01       77.09      2.97 o
  -7   3   2       88.58       95.28      2.94 o
  -6   3   2      407.75      424.82      6.35 o
  -5   3   2      243.66      256.27      3.25 o
  -4   3   2      791.76      813.05      5.69 o
  -3   3   2      217.14      229.66      4.26 o
  -2   3   2     1235.08     1198.90      7.42 o
  -1   3   2     1618.32     1488.84      7.99 o
   0   3   2     3186.38     3084.85     15.82 o
   1   3   2     1598.11     1509.47      8.99 o
   2   3   2     1245.47     1178.86      7.31 o
   3   3   2      212.71      237.83      7.48 o
   4   3   2      807.15      805.41      7.83 o
   5   3   2      247.39      259.06      5.63 o
   6   3   2      407.93      418.84      4.96 o
   7   3   2       89.37       92.74      3.04 o
   8   3   2       77.83       90.00      8.13 o
   9   3   2        9.20        1.96      5.27 o
  -9   4   2       12.61       -0.57      4.57 o
  -8   4   2       53.27       56.77      4.80 o
  -7   4   2       17.18       18.45      1.62 o
  -6   4   2      179.53      183.23      4.50 o
  -5   4   2      327.46      327.17      3.79 o
  -4   4   2      415.63      398.35      3.81 o
  -3   4   2      807.82      818.84      6.19 o
  -2   4   2      421.71      396.68      3.47 o
  -1   4   2      301.74      286.76      2.53 o
   0   4   2      173.34      164.04      2.51 o
   1   4   2      311.41      291.20      3.19 o
   2   4   2      416.69      387.56      3.10 o
   3   4   2      820.75      791.17      9.03 o
   4   4   2      419.84      386.34      4.30 o
   5   4   2      327.32      327.12      2.95 o
   6   4   2      178.84      182.95      2.46 o
   7   4   2       16.64       20.23      1.80 o
   8   4   2       53.88       57.30     17.12 o
   9   4   2       12.12        2.36     10.21 o
  -8   5   2        8.34       -0.79      8.24 o
  -7   5   2       94.76       99.06     12.65 o
  -6   5   2        8.28        9.90      2.12 o
  -5   5   2       42.66       42.85      2.34 o
  -4   5   2       54.88       58.03      2.91 o
  -3   5   2       44.20       44.44      3.69 o
  -2   5   2       22.57       19.52      1.60 o
  -1   5   2      838.41      874.51      6.52 o
   0   5   2       24.25       26.06      1.27 o
   1   5   2      840.02      888.24      5.75 o
   2   5   2       21.27       15.70      1.33 o
   3   5   2       42.65       41.11      1.75 o
   4   5   2       54.76       57.59      3.70 o
   5   5   2       41.96       40.84      4.08 o
   6   5   2        8.37        8.44      4.72 o
   7   5   2       95.39      108.08      6.18 o
   8   5   2        8.53        7.76      6.28 o
  -8   6   2       40.96       -0.79     10.21 o
  -7   6   2       18.30        1.96      7.85 o
  -6   6   2       23.47       26.21      2.36 o
  -5   6   2      293.48      293.33      4.61 o
  -4   6   2       70.56       65.01      3.63 o
  -3   6   2      359.93      356.98      7.09 o
  -2   6   2      312.25      300.02      3.46 o
  -1   6   2       73.75       75.28      2.48 o
   0   6   2      366.72      340.42      3.43 o
   1   6   2       72.62       73.63      1.77 o
   2   6   2      317.21      300.08      3.16 o
   3   6   2      354.56      341.05      4.71 o
   4   6   2       69.38       70.11      4.55 o
   5   6   2      294.28      295.02      7.48 o
   6   6   2       24.86       27.72      5.69 o
   7   6   2       18.27        5.67      5.22 o
   8   6   2       41.29       23.56     18.45 o
  -8   7   2       22.35       -0.39      9.42 o
  -6   7   2      176.42      178.58      8.25 o
  -5   7   2       41.65       36.83     13.80 o
  -4   7   2      252.65      249.05      6.42 o
  -3   7   2       24.76       36.24      3.63 o
  -2   7   2      352.64      336.27      5.27 o
  -1   7   2       49.65       53.30      1.87 o
   0   7   2      937.44      918.80      6.21 o
   1   7   2       55.33       54.13      1.73 o
   2   7   2      353.24      335.74      3.51 o
   3   7   2       26.07       28.21      1.18 o
   4   7   2      251.25      252.41      6.42 o
   5   7   2       41.07       43.58      5.83 o
   6   7   2      177.17      188.76      8.74 o
   7   7   2       13.11        5.46      5.20 o
   8   7   2       22.74       10.81     10.60 o
  -6   8   2       74.89       89.12     11.39 o
  -5   8   2       17.11       21.11      4.91 o
  -4   8   2        6.36        7.75      2.12 o
  -3   8   2      134.34      144.28      2.32 o
  -2   8   2      376.32      393.55      4.39 o
  -1   8   2      476.42      480.57      5.50 o
   0   8   2      530.71      545.53      5.15 o
   1   8   2      477.31      481.66      4.66 o
   2   8   2      375.46      395.30      3.91 o
   3   8   2      142.33      143.94      3.46 o
   4   8   2        7.49       10.58      3.92 o
   5   8   2       17.97       22.28      4.76 o
   6   8   2       76.96       80.68      7.77 o
   7   8   2       38.71       40.01     15.27 o
   8   8   2       16.57        7.00      7.35 o
  -7   9   2        3.99        2.36      9.03 o
  -6   9   2       19.73       44.30     33.17 o
  -5   9   2       32.96        1.18      7.85 o
  -4   9   2      220.86      236.79     12.64 o
  -3   9   2       83.50       78.36      1.46 o
  -2   9   2      414.73      413.48      5.27 o
  -1   9   2       91.72       83.09      2.68 o
   0   9   2       34.43       39.29      2.13 o
   1   9   2       79.23       82.14      2.60 o
   2   9   2      418.03      409.14      5.59 o
   3   9   2       77.84       78.90      1.81 o
   4   9   2      221.80      224.93      7.55 o
   5   9   2       33.18        0.71      6.24 o
   6   9   2       19.83       16.50     16.09 o
   7   9   2        4.25        1.63      5.73 o
  -6  10   2       28.17       -0.39     11.38 o
  -5  10   2       14.52        0.00      7.85 o
  -4  10   2       92.83       99.47      5.15 o
  -3  10   2        9.20       10.73      1.21 o
  -2  10   2      162.12      172.35      3.12 o
  -1  10   2        8.34        6.58      2.37 o
   0  10   2      336.53      350.43      5.49 o
   1  10   2        8.24        6.63      1.97 o
   2  10   2      166.74      174.76      3.11 o
   3  10   2        8.94       11.26      1.42 o
   4  10   2       94.75      105.75      6.11 o
   5  10   2       13.63        0.53      6.36 o
   6  10   2       28.95       17.09     16.10 o
   7  10   2        2.11        2.47      9.08 o
  -6  11   2       40.23       -1.18      7.85 o
  -5  11   2        1.47        0.79      7.85 o
  -4  11   2       30.13        1.57      6.67 o
  -3  11   2        8.19        6.66      1.56 o
  -2  11   2       27.03       30.03      2.19 o
  -1  11   2      104.91      108.39      3.70 o
   0  11   2        0.05       -0.45      2.56 o
   1  11   2      107.74      111.53      3.66 o
   2  11   2       28.99       27.15      2.94 o
   3  11   2        9.54        7.61      1.92 o
   4  11   2       30.70       -1.10      5.59 o
   5  11   2        1.78        0.08      6.89 o
   6  11   2       40.12        0.53      4.94 o
  -5  12   2       12.55        0.00     14.13 o
  -4  12   2       12.44        5.75      6.67 o
  -3  12   2       70.65       67.91      6.09 o
  -2  12   2       19.90       19.86      2.56 o
  -1  12   2       58.58       56.78      3.23 o
   0  12   2       10.91       11.38      3.00 o
   1  12   2       59.67       62.39      3.60 o
   2  12   2       20.01       17.44      3.01 o
   3  12   2       70.95       69.34      3.85 o
   4  12   2       12.89       -0.08      7.48 o
   5  12   2       12.61       -1.59      5.50 o
  -4  13   2       20.53        0.39      9.03 o
  -3  13   2        0.12       -1.10      4.62 o
  -2  13   2       27.46       16.86      5.38 o
  -1  13   2        1.82        1.86      2.86 o
   0  13   2       13.37       10.48      2.94 o
   1  13   2        1.75        1.14      3.13 o
   2  13   2       26.39       23.54      7.31 o
   3  13   2        0.11        2.93      5.41 o
   4  13   2       20.33        3.30      6.64 o
  -3  14   2        2.41       -0.02      5.25 o
  -2  14   2       11.95        6.28      4.91 o
  -1  14   2        5.47        4.04      2.99 o
   0  14   2       12.34        9.81      3.19 o
   1  14   2        5.50        3.45      2.66 o
   2  14   2       11.74        0.39      8.64 o
   3  14   2        2.54        0.00      7.07 o
  -1  15   2        3.81        5.62      4.90 o
   0  15   2        1.22        0.99      2.79 o
   1  15   2        3.70        0.86      4.85 o
   1   0   3      749.97      756.82      6.12 o
   2   0   3      176.93      169.05      3.06 o
   3   0   3       43.60       40.75      2.23 o
   4   0   3      216.76      202.87      2.83 o
   5   0   3      609.10      609.58      5.28 o
   6   0   3       25.56       27.21      2.16 o
   7   0   3      149.57      165.06      3.83 o
   8   0   3        5.59        4.27      2.68 o
   9   0   3       22.41       23.62      4.64 o
  -9   1   3       11.88       10.94      3.68 o
  -8   1   3        7.09        6.92      2.74 o
  -7   1   3       45.18       52.92      3.76 o
  -6   1   3       16.35       16.49      1.98 o
  -5   1   3      262.66      270.70      3.40 o
  -4   1   3       33.95       30.37      1.82 o
  -3   1   3      806.95      807.42      6.72 o
  -2   1   3      916.20      831.04      8.47 o
  -1   1   3      452.46      397.48      3.71 o
   0   1   3      239.51      217.85      2.40 o
   1   1   3      439.94      400.34      3.71 o
   2   1   3      895.11      825.73      5.77 o
   3   1   3      827.33      827.84      6.15 o
   4   1   3       34.32       30.01      1.79 o
   5   1   3      272.57      271.08      3.53 o
   6   1   3       15.59       15.85      1.81 o
   7   1   3       46.18       46.99      3.07 o
   8   1   3        7.96        5.55      2.66 o
   9   1   3       12.35        7.38      3.20 o
  -9   2   3       15.21       10.60      6.67 o
  -8   2   3       14.33       12.21      3.35 o
  -7   2   3       88.97       98.00      3.46 o
  -6   2   3        1.06        0.91      2.10 o
  -5   2   3       30.17       35.21      2.05 o
  -4   2   3      131.85      121.84      2.81 o
  -3   2   3       15.75       14.96      0.87 o
  -2   2   3     2340.12     2334.11     15.52 o
  -1   2   3     2064.38     2028.54     13.16 o
   0   2   3     2184.39     2189.23     14.32 o
   1   2   3     2067.97     2033.02     12.05 o
   2   2   3     2331.80     2362.82     14.08 o
   3   2   3       15.59       15.43      1.36 o
   4   2   3      131.65      121.36      3.30 o
   5   2   3       30.38       32.15      1.87 o
   6   2   3        0.48        1.75      1.67 o
   7   2   3       89.39       96.10      3.31 o
   8   2   3       14.33        9.99      2.99 o
   9   2   3       15.25       19.37      6.95 o
  -9   3   3       15.72        7.18      6.28 o
  -8   3   3        2.74        1.43      3.19 o
  -7   3   3       29.24       30.50      2.66 o
  -6   3   3        9.57        9.24      2.15 o
  -5   3   3      478.48      469.03      5.15 o
  -4   3   3      296.92      277.62      5.61 o
  -3   3   3     1215.03     1177.12     20.71 o
  -2   3   3      440.38      425.06      4.91 o
  -1   3   3     1271.25     1276.39      9.20 o
   0   3   3      920.54      951.87      6.39 o
   1   3   3     1292.73     1288.36      8.27 o
   2   3   3      440.96      423.81      3.56 o
   3   3   3     1198.17     1187.95      8.11 o
   4   3   3      298.75      286.43      3.10 o
   5   3   3      468.10      460.68      4.27 o
   6   3   3       10.14       11.38      1.75 o
   7   3   3       28.66       30.26      2.57 o
   8   3   3        3.25        4.71      4.08 o
   9   3   3       15.74       10.01      9.23 o
  -8   4   3        5.77        2.55      5.00 o
  -7   4   3        7.45        9.44      2.39 o
  -6   4   3       86.00       88.01      3.23 o
  -5   4   3      138.44      145.75      2.68 o
  -4   4   3      241.78      241.37      3.75 o
  -3   4   3     1473.87     1460.75     11.93 o
  -2   4   3      420.70      404.04      4.25 o
  -1   4   3     2899.77     2828.47     17.36 o
   0   4   3     1918.03     1874.36     11.81 o
   1   4   3     2906.68     2855.39     16.97 o
   2   4   3      440.19      411.63      3.67 o
   3   4   3     1467.92     1453.61      9.69 o
   4   4   3      250.12      237.91      2.23 o
   5   4   3      140.10      139.98      2.37 o
   6   4   3       87.16       85.41      5.48 o
   7   4   3        8.00        6.43      1.49 o
   8   4   3        6.31        3.40      4.31 o
   9   4   3        0.45       -1.37      5.55 o
  -8   5   3        3.23        0.00      6.28 o
  -7   5   3      170.27      158.05     11.58 o
  -6   5   3        6.93        5.51      1.10 o
  -5   5   3      320.46      322.88      7.65 o
  -4   5   3      110.20      111.33      2.57 o
  -3   5   3      399.62      374.10      3.51 o
  -2   5   3     1291.14     1307.67      9.05 o
  -1   5   3      794.75      809.15      7.25 o
   0   5   3     2720.98     2812.13     18.20 o
   1   5   3      779.03      800.43      6.32 o
   2   5   3     1280.28     1312.75      8.91 o
   3   5   3      394.24      371.83      3.41 o
   4   5   3      107.33      113.50      2.57 o
   5   5   3      323.62      309.94     10.93 o
   6   5   3        6.63        8.82      5.65 o
   7   5   3      170.97      187.55      7.69 o
   8   5   3        3.34       -0.23      5.59 o
  -8   6   3        7.30       -0.39      7.85 o
  -7   6   3        2.30        0.00      4.71 o
  -6   6   3       51.40       57.02      3.86 o
  -5   6   3       47.07       43.55     10.55 o
  -4   6   3      103.55      103.59      4.02 o
  -3   6   3     1016.98     1043.49      8.08 o
  -2   6   3      335.48      348.65      4.21 o
  -1   6   3     2181.29     2142.75     13.88 o
   0   6   3     2320.21     2516.27     14.84 o
   1   6   3     2184.22     2139.99     13.86 o
   2   6   3      330.33      345.04      3.67 o
   3   6   3     1024.71     1033.55      7.58 o
   4   6   3       99.65       98.80      1.81 o
   5   6   3       47.31       51.39      4.68 o
   6   6   3       49.12       54.76      7.55 o
   7   6   3        2.12        1.96      6.06 o
   8   6   3        6.63        2.24      6.71 o
  -8   7   3        1.79        2.75      8.64 o
  -6   7   3       38.22       33.16      4.69 o
  -5   7   3      277.54      289.77      7.48 o
  -4   7   3      272.56      266.64      5.79 o
  -3   7   3      536.52      533.88      5.84 o
  -2   7   3      159.50      168.76      3.27 o
  -1   7   3       70.87       72.07      2.00 o
   0   7   3      104.09      113.32      2.30 o
   1   7   3       72.34       72.45      1.80 o
   2   7   3      159.14      167.17      2.86 o
   3   7   3      538.99      519.36      6.42 o
   4   7   3      273.17      263.13      7.03 o
   5   7   3      274.01      272.63      7.33 o
   6   7   3       39.58       34.03      6.08 o
   7   7   3       32.57       16.52     16.10 o
   8   7   3        1.99        2.22      7.78 o
  -6   8   3       17.76       21.23      7.21 o
  -5   8   3        4.93        8.64      5.53 o
  -4   8   3       54.51       67.46      9.81 o
  -3   8   3       30.01       32.43      1.96 o
  -2   8   3      212.37      222.82      3.18 o
  -1   8   3      177.48      191.01      3.10 o
   0   8   3      107.63      106.65      2.44 o
   1   8   3      175.39      189.60      2.87 o
   2   8   3      218.55      220.79      3.93 o
   3   8   3       29.77       29.51      2.08 o
   4   8   3       55.84       69.72      5.51 o
   5   8   3        4.55        7.81      5.08 o
   6   8   3       17.07       11.93     11.78 o
   7   8   3       22.43       22.05     16.68 o
  -5   9   3        9.71        9.17      4.38 o
  -4   9   3       60.45       63.47      3.57 o
  -3   9   3        0.28        0.45      0.78 o
  -2   9   3        8.53       10.38      2.61 o
  -1   9   3        5.53        3.69      1.93 o
   0   9   3        1.17        1.68      1.64 o
   1   9   3        5.02        5.06      1.73 o
   2   9   3        7.72       11.44      1.94 o
   3   9   3        0.19       -0.15      1.55 o
   4   9   3       57.50       60.94      5.43 o
   5   9   3       10.60       -0.80      4.91 o
   6   9   3        3.06        3.01      6.24 o
   7   9   3        2.88        1.39     10.68 o
  -5  10   3       61.49       78.12     11.78 o
  -4  10   3        3.78        3.14      4.37 o
  -3  10   3       57.67       61.95      1.79 o
  -2  10   3       47.87       52.85      2.81 o
  -1  10   3      199.84      213.00      4.40 o
   0  10   3      191.68      211.57      3.66 o
   1  10   3      198.15      214.06      4.43 o
   2  10   3       48.89       53.90      3.10 o
   3  10   3       55.25       57.25      2.12 o
   4  10   3        3.55        3.62      4.37 o
   5  10   3       61.20       66.25      6.34 o
   6  10   3        5.83        0.00      5.41 o
   7  10   3       18.77       13.57     12.95 o
  -5  11   3       11.66       -0.79      7.46 o
  -4  11   3       24.10        1.18      5.27 o
  -3  11   3       46.16       48.11      3.29 o
  -2  11   3       53.35       60.62      3.03 o
  -1  11   3       88.67       99.56      3.61 o
   0  11   3       17.17       19.07      3.22 o
   1  11   3       88.76       98.05      3.27 o
   2  11   3       51.77       56.54      3.32 o
   3  11   3       47.82       49.00      3.62 o
   4  11   3       24.00       -0.34      6.06 o
   5  11   3       12.42       -0.23      5.96 o
   6  11   3       17.07        0.17      6.24 o
  -5  12   3        7.50       -1.18      8.24 o
  -4  12   3       25.02       15.40     14.72 o
  -3  12   3       29.13       23.73      9.58 o
  -2  12   3       71.87       79.61      3.34 o
  -1  12   3       13.19       12.51      2.92 o
   0  12   3       36.37       40.14      3.20 o
   1  12   3       12.38       10.81      2.58 o
   2  12   3       71.61       78.26      4.18 o
   3  12   3       28.55       22.23      8.22 o
   4  12   3       25.20       -0.24      7.72 o
   5  12   3        7.41        1.19      9.83 o
  -4  13   3        2.18        5.86      6.76 o
  -3  13   3       13.36        8.64      6.87 o
  -2  13   3        4.38        2.54      3.04 o
  -1  13   3       10.20       10.87      3.17 o
   0  13   3       12.00       13.53      2.98 o
   1  13   3       10.75        9.20      4.18 o
   2  13   3        4.18        4.37      2.86 o
   3  13   3       12.98        3.93      6.11 o
   4  13   3        2.16        1.74      6.64 o
  -3  14   3       20.02        0.00      6.28 o
  -2  14   3        4.89        3.39      3.74 o
  -1  14   3       52.69       66.60      4.03 o
   0  14   3        2.52        0.53      3.32 o
   1  14   3       53.67       61.66      4.45 o
   2  14   3        5.45        3.10      3.17 o
   3  14   3       20.89       -0.20      5.41 o
   0  15   3       15.46       21.28      4.10 o
   0   0   4      117.94      129.64      3.85 o
   1   0   4      152.16      125.01      2.78 o
   2   0   4       22.48       19.63      1.69 o
   3   0   4      472.76      433.83      4.41 o
   4   0   4      159.16      169.21      2.69 o
   5   0   4      398.80      393.45      4.69 o
   6   0   4       53.30       59.10      2.36 o
   7   0   4      107.42      112.07      3.52 o
   8   0   4        0.58        2.51      2.68 o
   9   0   4       50.08       43.63      4.33 o
  -9   1   4        6.98        4.17      3.57 o
  -8   1   4       24.34       25.06      3.23 o
  -7   1   4       70.54       67.85      3.98 o
  -6   1   4       19.83       23.67      2.06 o
  -5   1   4      595.28      590.03      6.07 o
  -4   1   4      184.62      159.20      2.91 o
  -3   1   4     2163.86     2119.31     17.12 o
  -2   1   4      861.15      804.03      6.69 o
  -1   1   4     8311.19     8458.75     51.90 o
   0   1   4       26.05       25.93      1.71 o
   1   1   4     8265.69     8534.43     52.34 o
   2   1   4      845.31      805.09      7.10 o
   3   1   4     2142.70     2116.46     13.96 o
   4   1   4      181.10      165.22      2.74 o
   5   1   4      593.14      597.01      5.94 o
   6   1   4       19.55       24.15      2.09 o
   7   1   4       70.19       71.04      3.20 o
   8   1   4       24.12       25.05      2.94 o
   9   1   4        6.99        4.15      3.49 o
  -9   2   4        6.32        1.92      3.84 o
  -8   2   4       20.22       19.80      3.46 o
  -7   2   4       93.05       91.32      3.83 o
  -6   2   4      126.80      132.12      2.94 o
  -5   2   4      311.38      306.57      3.57 o
  -4   2   4       77.12       76.96      2.27 o
  -3   2   4      511.00      488.02      5.72 o
  -2   2   4      714.16      665.72      9.03 o
  -1   2   4      915.39      860.85      6.97 o
   0   2   4     1790.44     1688.80     12.96 o
   1   2   4      912.12      861.46      7.62 o
   2   2   4      722.46      658.01      5.27 o
   3   2   4      499.28      488.66      4.56 o
   4   2   4       79.82       78.12      2.11 o
   5   2   4      299.82      307.02      4.72 o
   6   2   4      128.31      129.77      2.57 o
   7   2   4       90.24       90.68      3.08 o
   8   2   4       19.43       18.03      3.62 o
   9   2   4        6.07        5.62      5.41 o
  -9   3   4        4.98        3.00      4.52 o
  -8   3   4       25.55       23.05      7.71 o
  -7   3   4       68.31       69.17      3.95 o
  -6   3   4       87.63       92.98      3.09 o
  -5   3   4      170.69      177.46      3.21 o
  -4   3   4      239.39      234.31      3.31 o
  -3   3   4      344.92      361.82      3.30 o
  -2   3   4     1103.18     1044.25      8.34 o
  -1   3   4      824.57      835.97      6.92 o
   0   3   4     4273.67     4239.90     26.97 o
   1   3   4      826.37      841.11      6.32 o
   2   3   4     1112.87     1044.23      6.84 o
   3   3   4      344.48      365.12      3.76 o
   4   3   4      235.30      234.04      3.12 o
   5   3   4      170.40      173.66      2.64 o
   6   3   4       84.19       89.94      2.31 o
   7   3   4       67.12       67.58      2.60 o
   8   3   4       24.56       26.63      4.83 o
   9   3   4        4.63        2.13      4.60 o
  -8   4   4        3.22        1.48      4.69 o
  -7   4   4        1.86        0.13      2.37 o
  -6   4   4       15.01       12.14      2.61 o
  -5   4   4      109.88      107.26      3.27 o
  -4   4   4      120.04      123.81      5.21 o
  -3   4   4      686.98      686.07      9.42 o
  -2   4   4      166.52      199.86      2.37 o
  -1   4   4      344.17      320.75      3.09 o
   0   4   4      850.29      995.21      7.34 o
   1   4   4      342.68      323.15      4.96 o
   2   4   4      163.77      206.09      2.73 o
   3   4   4      680.71      678.63      6.41 o
   4   4   4      123.24      124.48      2.60 o
   5   4   4      109.13      105.26      2.05 o
   6   4   4       14.37       13.41      1.85 o
   7   4   4        1.81        2.02      1.96 o
   8   4   4        3.12       -0.27      4.55 o
  -8   5   4        3.07        0.83      4.97 o
  -7   5   4      153.32      147.91      8.44 o
  -6   5   4       24.04       23.29      1.92 o
  -5   5   4      146.64      151.45     10.99 o
  -4   5   4        8.26        6.61      2.23 o
  -3   5   4      376.28      381.58      4.18 o
  -2   5   4      214.35      230.35      4.18 o
  -1   5   4      318.04      344.58      3.46 o
   0   5   4      170.03      188.80      3.04 o
   1   5   4      317.81      352.98      4.26 o
   2   5   4      221.65      235.49      2.83 o
   3   5   4      371.41      379.01      3.88 o
   4   5   4        7.04        8.03      1.04 o
   5   5   4      144.20      138.73      3.00 o
   6   5   4       22.41       21.79      4.29 o
   7   5   4      152.05      166.25      6.95 o
   8   5   4        3.02        1.57      4.53 o
  -8   6   4        0.66        0.00      7.85 o
  -7   6   4       24.60       27.14      4.18 o
  -6   6   4       15.79       11.85      4.10 o
  -5   6   4       99.06      100.48      2.72 o
  -4   6   4      294.54      291.46      4.18 o
  -3   6   4      256.71      260.59      3.50 o
  -2   6   4      161.80      157.85      3.03 o
  -1   6   4       32.22       31.44      1.61 o
   0   6   4      146.65      126.58      2.63 o
   1   6   4       33.27       32.25      1.98 o
   2   6   4      154.75      163.65      2.86 o
   3   6   4      260.26      261.78      3.29 o
   4   6   4      288.30      281.68      6.33 o
   5   6   4      100.97       96.14      5.78 o
   6   6   4       14.87       14.63      4.60 o
   7   6   4       24.70        6.49      8.24 o
   8   6   4        0.72        1.43      4.52 o
  -8   7   4       15.76       20.02      9.81 o
  -7   7   4        3.36        4.98      5.96 o
  -6   7   4       71.77       74.89      4.11 o
  -5   7   4        5.38        5.52      4.15 o
  -4   7   4      182.63      194.51     11.44 o
  -3   7   4      104.98      113.62      5.32 o
  -2   7   4      499.57      500.60      4.66 o
  -1   7   4       48.31       49.06      1.90 o
   0   7   4     1392.92     1424.63     10.61 o
   1   7   4       50.16       46.03      2.15 o
   2   7   4      489.57      507.47      5.40 o
   3   7   4      107.09      118.41      2.72 o
   4   7   4      182.75      187.89      4.71 o
   5   7   4        4.65        2.49      4.08 o
   6   7   4       74.51       77.68      6.66 o
   7   7   4        4.01        4.32      6.11 o
   8   7   4       16.83        6.98      6.46 o
  -7   8   4       33.25        1.18      9.81 o
  -6   8   4       40.90       41.07     12.71 o
  -5   8   4       16.33       31.01      8.64 o
  -4   8   4       14.69       17.86      3.82 o
  -3   8   4       11.77       14.91      2.35 o
  -2   8   4       16.55       14.28      2.93 o
  -1   8   4       48.47       47.33      2.69 o
   0   8   4        9.94        8.52      2.30 o
   1   8   4       48.58       49.98      2.66 o
   2   8   4       17.85       17.81      1.83 o
   3   8   4       14.41       15.12      2.74 o
   4   8   4       16.23       15.23      2.12 o
   5   8   4       18.26       17.60      6.68 o
   6   8   4       42.35       46.09     16.43 o
   7   8   4       33.63       12.04     15.90 o
  -6   9   4       18.06       22.77      9.81 o
  -5   9   4      141.67      157.60      8.74 o
  -4   9   4       90.13       96.05      5.74 o
  -3   9   4      309.05      316.81      4.81 o
  -2   9   4      172.04      174.19      3.39 o
  -1   9   4      352.63      366.46      4.67 o
   0   9   4       13.81       14.75      2.66 o
   1   9   4      351.57      366.12      4.93 o
   2   9   4      176.90      172.31      4.08 o
   3   9   4      306.64      306.08      4.12 o
   4   9   4       92.42       87.64      3.68 o
   5   9   4      141.71      155.41      7.03 o
   6   9   4       18.11        8.27      9.07 o
   7   9   4       26.07       12.53     12.76 o
  -6  10   4        3.72        0.00      9.03 o
  -5  10   4       35.13       34.05      4.00 o
  -4  10   4        1.22        0.00      2.88 o
  -3  10   4       52.77       55.21      2.55 o
  -2  10   4       12.90       12.61      2.42 o
  -1  10   4        0.54       -0.23      1.58 o
   0  10   4       26.75       31.67      2.76 o
   1  10   4        0.42       -0.41      1.90 o
   2  10   4       13.09       12.37      2.87 o
   3  10   4       51.98       56.27      3.14 o
   4  10   4        1.20        0.74      0.69 o
   5  10   4       34.24       27.02     18.95 o
   6  10   4        3.77        0.54      5.20 o
  -4  11   4       38.38       40.88     15.62 o
  -3  11   4       38.35       38.08      2.22 o
  -2  11   4       51.47       53.57      7.25 o
  -1  11   4      251.62      271.81      5.35 o
   0  11   4        0.12       -0.09      2.26 o
   1  11   4      251.51      261.60      4.72 o
   2  11   4       53.13       54.70      3.58 o
   3  11   4       38.85       44.79      2.46 o
   4  11   4       39.46       42.31     15.57 o
   5  11   4        8.64       -0.29      5.49 o
   6  11   4       12.62        0.24      7.72 o
  -5  12   4        9.83        3.14      9.81 o
  -4  12   4        1.56        1.52      3.79 o
  -3  12   4       20.13       13.98      5.72 o
  -2  12   4        2.88        3.09      2.85 o
  -1  12   4       17.51       11.81      3.97 o
   0  12   4        1.23        0.81      2.64 o
   1  12   4       17.51       15.26      2.83 o
   2  12   4        3.09        2.68      2.96 o
   3  12   4       19.95       14.80      5.63 o
   4  12   4        1.53        0.15      5.69 o
   5  12   4        9.59        0.02      6.92 o
  -4  13   4       31.00       15.25     14.33 o
  -3  13   4        0.53       -1.11      3.63 o
  -2  13   4       28.44       26.58      4.92 o
  -1  13   4        0.09        0.14      3.16 o
   0  13   4       29.00       24.41      4.07 o
   1  13   4        0.09       -0.83      3.03 o
   2  13   4       27.27       21.78      6.18 o
   3  13   4        0.56        0.00      5.27 o
   4  13   4       29.88        1.39      7.07 o
  -2  14   4        5.83        4.01      4.43 o
  -1  14   4        1.17        0.62      2.98 o
   0  14   4        0.86       -0.73      3.93 o
   1  14   4        1.13       -0.05      3.58 o
   2  14   4        5.45        2.21      3.17 o
   3  14   4        1.12        1.06      5.65 o
   1   0   5     2178.20     2214.99     15.19 o
   2   0   5     1074.76     1023.50      8.34 o
   3   0   5      816.01      842.42      6.62 o
   4   0   5      146.25      146.16      2.63 o
   5   0   5      851.34      881.02      7.88 o
   6   0   5       53.21       54.38      2.73 o
   7   0   5      181.47      194.36      4.11 o
   8   0   5        0.15        1.05      2.42 o
   9   0   5       23.21       14.07      5.17 o
  -9   1   5       14.84        8.19      5.30 o
  -8   1   5        8.59        7.03      3.30 o
  -7   1   5       14.91       14.27      2.51 o
  -6   1   5       48.96       54.37      2.66 o
  -5   1   5      112.00      112.21      3.20 o
  -4   1   5       66.71       69.74      2.26 o
  -3   1   5       73.21       71.83      2.46 o
  -2   1   5     1257.78     1195.50      9.20 o
  -1   1   5      972.30      932.40      8.47 o
   0   1   5      541.66      502.30      4.82 o
   1   1   5      966.61      934.29      7.48 o
   2   1   5     1231.63     1205.13      9.25 o
   3   1   5       71.12       68.33      2.24 o
   4   1   5       66.45       69.65      2.56 o
   5   1   5      114.23      112.63      2.85 o
   6   1   5       49.24       55.39      2.46 o
   7   1   5       14.55       17.14      2.64 o
   8   1   5        7.83        9.33      2.65 o
   9   1   5       15.19       15.24      4.97 o
  -9   2   5        2.29        2.36      5.00 o
  -8   2   5       10.95       11.87      3.38 o
  -7   2   5       28.41       27.95      3.25 o
  -6   2   5        4.89        5.31      2.42 o
  -5   2   5       36.56       38.30      1.99 o
  -4   2   5      226.29      203.29      3.03 o
  -3   2   5      287.54      296.57      3.95 o
  -2   2   5     1555.18     1562.07     11.51 o
  -1   2   5      191.20      202.94      3.15 o
   0   2   5     1661.14     1674.72     12.18 o
   1   2   5      197.16      204.49      3.02 o
   2   2   5     1593.12     1575.42     11.61 o
   3   2   5      287.82      295.39      3.41 o
   4   2   5      224.70      202.52      3.29 o
   5   2   5       36.50       38.86      2.71 o
   6   2   5        3.73        4.81      1.84 o
   7   2   5       27.68       21.28      2.78 o
   8   2   5       11.27        9.81      3.60 o
   9   2   5        2.04        4.98      4.97 o
  -9   3   5        3.26        0.20      4.72 o
  -8   3   5       15.41       12.46      4.12 o
  -7   3   5       17.78       16.53      3.00 o
  -6   3   5       47.02       49.91      3.27 o
  -5   3   5      176.70      174.95      3.19 o
  -4   3   5      179.85      177.85      2.99 o
  -3   3   5       26.12       23.97      1.93 o
  -2   3   5      221.30      211.00      3.74 o
  -1   3   5      447.28      471.89      5.09 o
   0   3   5     1234.57     1241.94     12.81 o
   1   3   5      449.48      464.88      4.85 o
   2   3   5      215.41      212.21      3.03 o
   3   3   5       23.12       25.46      1.73 o
   4   3   5      177.67      175.21      3.00 o
   5   3   5      168.62      173.43      3.43 o
   6   3   5       49.22       53.17      2.26 o
   7   3   5       16.45       13.82      2.17 o
   8   3   5       16.04       15.46      7.92 o
   9   3   5        3.45        0.90      4.70 o
  -8   4   5        0.75       -0.60      3.76 o
  -7   4   5       77.50       80.01      4.01 o
  -6   4   5       75.38       84.94      3.30 o
  -5   4   5      286.27      282.08      5.72 o
  -4   4   5      224.64      227.88      3.54 o
  -3   4   5      649.14      645.47      6.23 o
  -2   4   5      348.94      320.34      4.14 o
  -1   4   5      738.11      700.21      6.49 o
   0   4   5     1617.30     1661.40     11.33 o
   1   4   5      700.89      693.96      5.71 o
   2   4   5      345.03      315.70      3.49 o
   3   4   5      639.16      641.71      5.84 o
   4   4   5      229.96      227.21      3.53 o
   5   4   5      288.13      287.41      4.12 o
   6   4   5       78.37       85.51      2.30 o
   7   4   5       78.13       76.48      3.61 o
   8   4   5        0.97        0.39      3.85 o
  -8   5   5        0.09       -0.19      3.76 o
  -7   5   5       54.34       57.19      6.45 o
  -6   5   5        6.05        6.17      2.05 o
  -5   5   5       50.63       56.30      3.45 o
  -4   5   5       49.22       49.89      2.53 o
  -3   5   5        3.10        2.34      1.71 o
  -2   5   5      353.74      337.20      3.87 o
  -1   5   5      423.45      466.29      4.33 o
   0   5   5      241.83      205.47      3.04 o
   1   5   5      415.53      464.57      4.88 o
   2   5   5      357.62      340.24      4.15 o
   3   5   5        2.11        3.30      1.56 o
   4   5   5       48.98       51.17      2.02 o
   5   5   5       55.00       57.75      2.30 o
   6   5   5        6.15        7.49      1.00 o
   7   5   5       55.69       61.79      6.33 o
   8   5   5        0.15       -0.81      4.84 o
  -8   6   5        2.39       -0.20      5.55 o
  -7   6   5       12.44        9.97      3.92 o
  -6   6   5       22.89       26.07      2.82 o
  -5   6   5       18.09       21.96      2.07 o
  -4   6   5       17.04       17.26      1.98 o
  -3   6   5      322.34      343.85      4.47 o
  -2   6   5       33.60       37.74      2.27 o
  -1   6   5      496.32      504.52      5.21 o
   0   6   5      109.85       95.76      2.46 o
   1   6   5      521.12      502.39      5.45 o
   2   6   5       38.56       38.57      2.11 o
   3   6   5      335.62      330.28      4.17 o
   4   6   5       15.63       18.33      1.87 o
   5   6   5       19.03       20.02      2.75 o
   6   6   5       22.17       23.50      1.83 o
   7   6   5       11.96        4.71      4.99 o
   8   6   5        2.55        1.38      6.08 o
  -8   7   5        0.77       -2.10      6.24 o
  -7   7   5        2.36        3.35      3.44 o
  -6   7   5        0.00       -0.81      4.05 o
  -5   7   5       13.61       15.07      2.04 o
  -4   7   5       32.40       29.30      1.31 o
  -3   7   5      124.02      126.42      2.69 o
  -2   7   5       25.71       26.73      2.00 o
  -1   7   5       28.87       33.63      1.85 o
   0   7   5      197.23      200.93      3.94 o
   1   7   5       29.15       32.15      2.11 o
   2   7   5       25.90       24.21      2.79 o
   3   7   5      121.58      122.43      2.84 o
   4   7   5       33.34       29.24      1.68 o
   5   7   5       13.46       16.17      2.40 o
   6   7   5        0.01        0.65      3.63 o
   7   7   5        2.65        0.04      5.34 o
   8   7   5        1.00       -1.25      6.78 o
  -7   8   5       23.71       13.35     13.35 o
  -6   8   5       38.91       56.80      7.35 o
  -5   8   5       51.60       71.04      6.59 o
  -4   8   5      137.53      144.21      6.12 o
  -3   8   5      167.83      177.51      5.56 o
  -2   8   5      161.85      175.62      3.79 o
  -1   8   5       45.29       38.95      2.65 o
   0   8   5      140.77      146.01      3.27 o
   1   8   5       45.08       40.43      2.64 o
   2   8   5      160.02      177.13      3.56 o
   3   8   5      168.59      171.88      3.19 o
   4   8   5      140.36      140.81      3.62 o
   5   8   5       51.60       62.67      6.37 o
   6   8   5       38.36       15.62     17.28 o
   7   8   5       23.25        9.89      8.99 o
  -7   9   5        6.00        6.67      6.94 o
  -6   9   5        4.52        3.58      6.80 o
  -5   9   5        2.17       -0.70      4.94 o
  -4   9   5       45.28       48.91      5.35 o
  -3   9   5       14.64       15.12      2.33 o
  -2   9   5       69.79       76.99      4.05 o
  -1   9   5        1.06        0.78      1.68 o
   0   9   5      113.72      118.08      3.62 o
   1   9   5        1.14        0.46      2.53 o
   2   9   5       69.26       73.65      2.99 o
   3   9   5       15.19       17.10      1.81 o
   4   9   5       45.08       42.94      3.65 o
   5   9   5        2.26        1.55      5.34 o
   6   9   5        4.61        3.69      6.31 o
   7   9   5        5.94        1.60      8.04 o
  -6  10   5       22.04       13.01     12.76 o
  -5  10   5       52.46       59.99      8.04 o
  -4  10   5       18.39        6.32      5.65 o
  -3  10   5       82.59       87.76      5.04 o
  -2  10   5       43.19       51.18      3.48 o
  -1  10   5      177.60      185.48      3.84 o
   0  10   5      121.06      124.43      4.14 o
   1  10   5      176.22      179.01      4.35 o
   2  10   5       43.16       46.13      3.43 o
   3  10   5       80.11       90.39      3.04 o
   4  10   5       17.08        5.93      3.30 o
   5  10   5       51.64       48.08     15.04 o
   6  10   5       21.41        0.53      6.25 o
  -6  11   5       11.17       12.17     10.21 o
  -5  11   5        6.95        8.12      6.92 o
  -4  11   5       22.39       17.28      7.12 o
  -3  11   5        7.88        7.09      2.83 o
  -2  11   5       59.71       66.79      4.15 o
  -1  11   5        1.37        1.06      2.21 o
   0  11   5       22.02       25.09      2.83 o
   1  11   5        1.36        1.20      2.37 o
   2  11   5       59.13       66.51      3.50 o
   3  11   5        7.80        3.92      3.20 o
   4  11   5       22.62       -0.28      5.50 o
   5  11   5        6.99        0.54      5.66 o
   6  11   5       11.30       -0.60      6.18 o
  -5  12   5        0.10       -4.12      7.22 o
  -4  12   5       48.75       48.86     16.06 o
  -3  12   5        4.75        8.04      4.39 o
  -2  12   5      106.58      129.44      5.43 o
  -1  12   5        1.01        2.03      3.45 o
   0  12   5       78.13       87.45      3.90 o
   1  12   5        1.01        3.21      2.58 o
   2  12   5      106.69      124.03      4.48 o
   3  12   5        4.82        2.17      2.88 o
   4  12   5       48.66       54.46     16.77 o
   5  12   5        0.11        0.57      7.70 o
  -4  13   5        3.45        6.66      8.43 o
  -3  13   5        4.35        4.11      4.50 o
  -2  13   5        2.84        0.59      3.34 o
  -1  13   5        8.60        9.38      3.87 o
   0  13   5       13.82       12.24      3.78 o
   1  13   5        8.38        9.37      3.08 o
   2  13   5        2.90        2.59      3.44 o
   3  13   5        4.09        3.49      5.65 o
   4  13   5        3.54        1.21      5.43 o
  -2  14   5       10.12        8.97      5.35 o
  -1  14   5       22.68       15.88      4.54 o
   0  14   5       25.65       17.78      8.16 o
   1  14   5       23.09        8.93      5.10 o
   2  14   5       10.70        7.86      3.69 o
   0   0   6     1068.28     1063.66     11.98 o
   1   0   6     1156.58     1113.42      9.17 o
   2   0   6       64.24       62.45      2.32 o
   3   0   6      731.14      757.01      7.72 o
   4   0   6       79.97       76.97      2.66 o
   5   0   6       46.46       46.21      2.57 o
   6   0   6        6.63        6.54      2.36 o
   7   0   6       12.15       14.91      2.68 o
   8   0   6       22.97       18.85      3.48 o
   9   0   6       20.15       18.12      4.44 o
  -9   1   6       17.25       14.82      4.84 o
  -8   1   6       10.01        9.81      2.55 o
  -7   1   6      106.87      110.54      3.31 o
  -6   1   6      106.14      111.16      3.50 o
  -5   1   6      255.25      264.37      4.13 o
  -4   1   6      563.63      570.49      9.29 o
  -3   1   6       94.50       96.36      2.95 o
  -2   1   6      736.89      709.66      8.40 o
  -1   1   6      129.81      121.08      2.88 o
   0   1   6      399.32      378.57      4.63 o
   1   1   6      115.59      124.65      2.88 o
   2   1   6      728.34      707.86      9.14 o
   3   1   6       97.46       95.13      2.81 o
   4   1   6      568.93      563.84      5.93 o
   5   1   6      257.29      260.20      4.03 o
   6   1   6      108.11      111.19      3.27 o
   7   1   6      106.75      111.60      3.59 o
   8   1   6        9.95        7.83      2.69 o
   9   1   6       17.68        9.69      4.43 o
  -8   2   6       12.67       10.89      3.62 o
  -7   2   6       35.49       41.23      3.25 o
  -6   2   6      155.23      160.88      3.51 o
  -5   2   6       69.02       69.98      2.53 o
  -4   2   6       41.17       45.26      2.01 o
  -3   2   6      415.81      422.75      5.17 o
  -2   2   6      995.82     1023.73      8.70 o
  -1   2   6      139.44      131.07      2.88 o
   0   2   6     1256.26     1345.36     10.44 o
   1   2   6      134.50      125.21      2.90 o
   2   2   6     1011.10     1042.43      9.04 o
   3   2   6      418.09      426.84      4.96 o
   4   2   6       44.35       41.14      2.39 o
   5   2   6       71.77       69.07      2.98 o
   6   2   6      157.56      163.16      4.05 o
   7   2   6       37.17       40.01      2.77 o
   8   2   6       12.57        9.06      2.84 o
  -8   3   6       22.50       11.47      5.47 o
  -7   3   6       21.07       21.35      3.11 o
  -6   3   6       79.20       81.82      2.43 o
  -5   3   6      226.69      228.51      3.96 o
  -4   3   6      182.31      181.73      3.04 o
  -3   3   6      195.85      185.09      3.47 o
  -2   3   6      691.17      679.57      7.21 o
  -1   3   6      376.91      370.34      4.53 o
   0   3   6      521.72      467.06      5.14 o
   1   3   6      373.10      370.20      4.77 o
   2   3   6      701.89      670.64      6.68 o
   3   3   6      194.11      182.33      2.79 o
   4   3   6      179.24      175.79      3.16 o
   5   3   6      224.92      234.49      4.23 o
   6   3   6       79.36       85.15      3.26 o
   7   3   6       20.50       21.88      2.54 o
   8   3   6       22.21       14.19      7.85 o
  -8   4   6       11.81        0.23      5.52 o
  -7   4   6       27.89       23.55      3.81 o
  -6   4   6        2.25        2.04      2.14 o
  -5   4   6       87.81       88.71      2.61 o
  -4   4   6       13.95       14.08      1.29 o
  -3   4   6       45.02       50.77      2.24 o
  -2   4   6       42.56       37.54      2.44 o
  -1   4   6      206.00      217.37      3.42 o
   0   4   6       16.46       31.69      2.27 o
   1   4   6      205.40      217.90      3.11 o
   2   4   6       38.83       34.86      2.17 o
   3   4   6       47.32       49.01      2.29 o
   4   4   6       13.89       12.41      2.13 o
   5   4   6       88.61       94.32      3.34 o
   6   4   6        3.14        1.61      1.58 o
   7   4   6       28.37       29.01      2.27 o
   8   4   6       11.82        0.03      4.85 o
  -8   5   6        4.10        0.30      6.66 o
  -7   5   6       46.53       49.80      3.86 o
  -6   5   6       31.99       27.95      2.82 o
  -5   5   6      131.37      127.93      4.84 o
  -4   5   6       90.89       87.70      3.40 o
  -3   5   6      792.61      826.94      6.60 o
  -2   5   6       55.30       58.68      2.04 o
  -1   5   6     1297.62     1333.24      9.94 o
   0   5   6       48.75       45.63      1.99 o
   1   5   6     1301.84     1361.07     10.26 o
   2   5   6       60.33       56.93      2.18 o
   3   5   6      799.95      814.05      7.56 o
   4   5   6       87.33       84.41      3.28 o
   5   5   6      133.63      135.12      3.09 o
   6   5   6       30.33       30.45      1.62 o
   7   5   6       46.10       47.58      4.20 o
   8   5   6        4.14        3.57      5.42 o
  -8   6   6       19.83        0.20      6.38 o
  -7   6   6       31.65       33.04      5.84 o
  -6   6   6       72.48       72.41      3.48 o
  -5   6   6       59.09       63.49      3.48 o
  -4   6   6      199.85      198.87      3.83 o
  -3   6   6       14.12       13.79      1.07 o
  -2   6   6      120.14      119.27      2.52 o
  -1   6   6      118.17      106.89      2.64 o
   0   6   6      272.69      275.05      3.67 o
   1   6   6      116.63      107.93      2.70 o
   2   6   6      116.51      116.61      2.75 o
   3   6   6       13.21       13.18      2.53 o
   4   6   6      198.47      196.80      3.64 o
   5   6   6       59.41       61.19      2.95 o
   6   6   6       71.47       74.29      5.64 o
   7   6   6       31.56        7.51      9.45 o
   8   6   6       19.47        7.22      8.27 o
  -7   7   6        2.59        1.72      3.41 o
  -6   7   6       24.07       17.50      9.75 o
  -5   7   6       18.09       20.65      2.38 o
  -4   7   6      161.81      170.03      3.39 o
  -3   7   6       32.79       34.11      2.20 o
  -2   7   6      503.27      515.52      5.55 o
  -1   7   6       46.88       51.05      2.26 o
   0   7   6      554.91      588.71      6.00 o
   1   7   6       47.88       59.07      3.05 o
   2   7   6      491.20      509.31      6.49 o
   3   7   6       32.67       36.66      2.17 o
   4   7   6      159.64      173.66      3.29 o
   5   7   6       18.09       17.47      3.37 o
   6   7   6       24.02       16.12      6.69 o
   7   7   6        2.55        2.88      4.99 o
  -7   8   6        1.86        1.18      5.83 o
  -6   8   6       53.14       73.56      7.49 o
  -5   8   6       11.92        3.85      5.44 o
  -4   8   6       40.28       43.76      5.24 o
  -3   8   6       87.36       81.74      2.84 o
  -2   8   6       69.30       82.33      2.67 o
  -1   8   6       52.70       55.17      3.37 o
   0   8   6        7.23       12.82      2.81 o
   1   8   6       51.76       52.86      3.48 o
   2   8   6       68.54       78.55      2.92 o
   3   8   6       83.95       87.61      3.23 o
   4   8   6       39.16       46.31      2.12 o
   5   8   6       11.07        3.99      2.96 o
   6   8   6       52.56       64.72      6.64 o
   7   8   6        1.92        0.10      5.39 o
  -7   9   6       37.43       25.71     18.45 o
  -6   9   6       28.22       12.05     15.31 o
  -5   9   6       98.70      108.62      6.94 o
  -4   9   6       71.03       69.45      5.72 o
  -3   9   6       76.63       79.10      4.52 o
  -2   9   6      133.18      146.03      3.35 o
  -1   9   6       20.74       21.71      2.47 o
   0   9   6      111.03      118.68      3.75 o
   1   9   6       23.85       22.11      3.11 o
   2   9   6      136.48      149.11      4.36 o
   3   9   6       75.89       75.67      3.87 o
   4   9   6       72.84       75.32      3.46 o
   5   9   6       97.68      106.09      7.02 o
   6   9   6       28.53        0.38      6.55 o
   7   9   6       37.52       13.26     10.90 o
  -6  10   6        2.20        0.86      7.19 o
  -5  10   6        4.11        1.10      4.58 o
  -4  10   6        9.45        3.95      2.90 o
  -3  10   6        0.48        0.96      2.33 o
  -2  10   6       61.89       67.46      4.98 o
  -1  10   6        4.22        5.45      2.49 o
   0  10   6      247.53      264.09      5.20 o
   1  10   6        3.99        4.19      2.59 o
   2  10   6       60.60       68.93      3.31 o
   3  10   6        0.52        0.49      1.82 o
   4  10   6        9.17        0.41      2.16 o
   5  10   6        4.49       -0.52      4.07 o
   6  10   6        2.09       -0.11      4.90 o
  -5  11   6        1.31       -0.39      6.38 o
  -4  11   6       44.30       38.32     14.90 o
  -3  11   6       10.40        9.48      3.37 o
  -2  11   6       24.45       26.82      3.42 o
  -1  11   6       33.38       36.42      2.96 o
   0  11   6        0.35        1.68      2.25 o
   1  11   6       33.22       35.97      3.46 o
   2  11   6       25.32       19.95      3.37 o
   3  11   6       11.49        7.12      3.00 o
   4  11   6       45.44       25.89     18.50 o
   5  11   6        1.57        1.52      5.82 o
  -5  12   6        0.74       -2.33      6.52 o
  -4  12   6        5.72        2.87      4.08 o
  -3  12   6       13.98       10.64      5.91 o
  -2  12   6       13.79        4.83      3.58 o
  -1  12   6        3.99        3.27      2.98 o
   0  12   6        7.51        5.69      3.05 o
   1  12   6        3.73        3.36      3.25 o
   2  12   6       13.81        8.66      3.02 o
   3  12   6       13.60        6.67      3.28 o
   4  12   6        5.49        0.18      6.80 o
   5  12   6        0.70        1.13      5.86 o
  -4  13   6       14.90        9.99     11.19 o
  -3  13   6       12.15        9.73      4.65 o
  -2  13   6        7.53        4.84      4.90 o
  -1  13   6       21.13       18.54      4.27 o
   0  13   6        3.12       -0.33      2.56 o
   1  13   6       21.33       24.36      4.06 o
   2  13   6        6.92        5.25      3.09 o
   3  13   6       12.45        4.05      5.43 o
   4  13   6       13.84        0.00      5.74 o
  -2  14   6        7.81        1.63      5.14 o
  -1  14   6        1.13        3.93      3.91 o
   0  14   6        2.36        6.35      3.92 o
   1  14   6        1.16        1.94      3.81 o
   2  14   6        7.71        3.83      3.29 o
   1   0   7     1430.81     1457.24     11.53 o
   2   0   7      218.60      233.17      4.36 o
   3   0   7      572.97      547.27      9.48 o
   4   0   7       46.61       51.01      2.80 o
   5   0   7       52.41       56.74      2.88 o
   6   0   7       64.58       60.80      3.38 o
   7   0   7        0.69        0.19      2.28 o
   8   0   7        0.07        1.78      2.81 o
  -8   1   7       26.96       21.40      3.44 o
  -7   1   7       71.18       76.91      3.28 o
  -6   1   7       46.06       51.31      2.92 o
  -5   1   7      165.43      179.95      3.86 o
  -4   1   7      174.28      175.41      3.37 o
  -3   1   7      688.27      691.14      7.36 o
  -2   1   7      779.52      825.86      7.96 o
  -1   1   7      229.93      210.75      3.58 o
   0   1   7      375.42      431.60      5.01 o
   1   1   7      230.32      211.81      3.68 o
   2   1   7      777.92      827.33      7.94 o
   3   1   7      693.36      689.69      7.34 o
   4   1   7      180.53      174.50      3.55 o
   5   1   7      162.63      179.32      3.72 o
   6   1   7       45.92       51.78      3.20 o
   7   1   7       71.40       79.13      3.36 o
   8   1   7       25.44       22.92      3.61 o
  -8   2   7        4.89        2.20      3.44 o
  -7   2   7       31.60       34.38      4.77 o
  -6   2   7       40.01       38.26      2.57 o
  -5   2   7        2.06        2.20      2.16 o
  -4   2   7      468.79      477.91      5.64 o
  -3   2   7      101.96      107.88      3.26 o
  -2   2   7      751.58      793.31      8.42 o
  -1   2   7      344.50      345.50      4.74 o
   0   2   7     1149.63     1197.18     10.58 o
   1   2   7      345.77      348.24      5.05 o
   2   2   7      755.63      800.81      7.60 o
   3   2   7      107.22      107.28      4.06 o
   4   2   7      456.93      469.15      4.89 o
   5   2   7        2.53        3.25      2.71 o
   6   2   7       37.26       40.97      3.30 o
   7   2   7       31.29       41.59      3.25 o
   8   2   7        4.58        0.84      3.09 o
  -8   3   7       21.06        7.08      4.82 o
  -7   3   7       88.59       92.63      4.92 o
  -6   3   7       31.12       37.78      2.74 o
  -5   3   7      489.81      489.26      5.18 o
  -4   3   7       28.60       32.68      2.16 o
  -3   3   7      385.57      390.40      5.03 o
  -2   3   7      295.43      296.96      4.82 o
  -1   3   7      321.29      292.50      4.15 o
   0   3   7     2405.93     2406.96     18.31 o
   1   3   7      318.34      295.21      4.14 o
   2   3   7      293.93      299.89      4.58 o
   3   3   7      385.12      384.84      6.70 o
   4   3   7       27.36       29.08      2.28 o
   5   3   7      490.55      492.66      6.03 o
   6   3   7       31.01       33.14      3.13 o
   7   3   7       88.09       88.68      3.51 o
   8   3   7       20.87        5.99      7.15 o
  -8   4   7        4.53       -0.40      4.29 o
  -7   4   7       74.67       78.79      4.29 o
  -6   4   7       92.01       96.89      5.34 o
  -5   4   7      197.97      191.86      3.03 o
  -4   4   7      339.52      361.37      4.17 o
  -3   4   7      124.46      121.77      3.14 o
  -2   4   7      415.43      418.80      6.16 o
  -1   4   7       70.75       66.05      3.03 o
   0   4   7      102.56      109.16      5.21 o
   1   4   7       68.43       71.70      3.09 o
   2   4   7      409.39      416.10      4.87 o
   3   4   7      124.33      123.80      3.01 o
   4   4   7      340.75      354.06      5.46 o
   5   4   7      198.15      199.69      4.47 o
   6   4   7       92.23       99.07      3.18 o
   7   4   7       74.41       74.29      2.98 o
   8   4   7        4.36       -0.72      6.11 o
  -8   5   7        1.15        0.30      4.15 o
  -7   5   7       17.40       10.83      4.02 o
  -6   5   7        0.45        0.72      2.50 o
  -5   5   7       69.06       69.59      2.79 o
  -4   5   7      120.07      111.72      3.86 o
  -3   5   7      113.08      112.93      3.12 o
  -2   5   7      677.97      692.07      7.53 o
  -1   5   7      113.38      117.17      3.76 o
   0   5   7      306.30      308.63      4.16 o
   1   5   7      113.09      115.82      3.02 o
   2   5   7      680.17      680.36      6.93 o
   3   5   7      111.35      114.32      3.10 o
   4   5   7      119.76      120.93      2.95 o
   5   5   7       68.65       71.95      3.08 o
   6   5   7        0.44        0.74      1.72 o
   7   5   7       17.73        3.33      4.98 o
   8   5   7        1.18        0.46      6.30 o
  -8   6   7       13.10        0.00      6.38 o
  -7   6   7       42.93       41.34     11.05 o
  -6   6   7       49.59       55.26      4.20 o
  -5   6   7       49.90       53.80      3.12 o
  -4   6   7       63.38       63.84      3.20 o
  -3   6   7       83.04       88.28      2.27 o
  -2   6   7      110.44      106.92      2.65 o
  -1   6   7      141.47      141.92      3.16 o
   0   6   7       52.90       45.14      2.34 o
   1   6   7      143.03      145.90      3.37 o
   2   6   7      110.03      106.11      3.16 o
   3   6   7       84.69       91.56      3.10 o
   4   6   7       61.58       64.51      2.89 o
   5   6   7       49.98       54.13      3.32 o
   6   6   7       50.05       52.19      2.34 o
   7   6   7       42.52       38.15     24.26 o
   8   6   7       13.43        5.04      6.16 o
  -7   7   7       35.67       51.17      6.20 o
  -6   7   7        3.80        2.61      2.94 o
  -5   7   7      111.00      117.94      4.29 o
  -4   7   7       53.94       53.26      2.88 o
  -3   7   7       65.55       66.02      1.98 o
  -2   7   7      160.51      175.47      3.36 o
  -1   7   7      243.81      248.94      4.28 o
   0   7   7      530.27      541.83      7.70 o
   1   7   7      241.55      244.76      4.99 o
   2   7   7      164.85      166.67      3.57 o
   3   7   7       65.04       71.14      2.90 o
   4   7   7       55.07       54.70      2.69 o
   5   7   7      111.75      120.24      3.38 o
   6   7   7        3.62        1.03      3.01 o
   7   7   7       36.45        0.96      7.35 o
  -7   8   7        0.98        2.07      5.49 o
  -6   8   7        6.48        5.18      5.27 o
  -5   8   7        3.12        0.92      2.36 o
  -4   8   7       84.50       80.20      3.70 o
  -3   8   7       27.62       28.42      2.43 o
  -2   8   7       40.90       38.50      2.12 o
  -1   8   7       80.22       85.07      3.30 o
   0   8   7       80.30       82.74      4.90 o
   1   8   7       82.20       81.87      3.07 o
   2   8   7       40.16       39.66      2.83 o
   3   8   7       28.66       31.77      2.59 o
   4   8   7       87.20       85.76      3.25 o
   5   8   7        3.27        2.04      2.35 o
   6   8   7        6.61        1.29      5.95 o
   7   8   7        1.07        3.01      6.28 o
  -6   9   7        9.03        7.06      5.88 o
  -5   9   7       31.81       -0.23      7.01 o
  -4   9   7       12.00        8.56      4.08 o
  -3   9   7       92.04       98.84      4.31 o
  -2   9   7       14.67       13.84      3.27 o
  -1   9   7       17.77       23.04      3.03 o
   0   9   7        7.29        4.37      2.50 o
   1   9   7       18.37       17.42      3.24 o
   2   9   7       14.91       14.75      2.94 o
   3   9   7       91.57       98.23      3.37 o
   4   9   7       12.67        6.31      2.65 o
   5   9   7       32.50       -0.66      5.27 o
   6   9   7        9.11        0.28      5.81 o
  -6  10   7        8.85        5.77      8.32 o
  -5  10   7        5.06        2.09      5.21 o
  -4  10   7        0.67       -2.55      5.18 o
  -3  10   7       61.72       73.14      5.13 o
  -2  10   7       52.25       54.31      3.15 o
  -1  10   7      144.84      155.86      4.73 o
   0  10   7      133.55      131.22      4.50 o
   1  10   7      146.02      156.56      4.04 o
   2  10   7       52.88       53.71      3.22 o
   3  10   7       62.53       78.36      3.42 o
   4  10   7        0.55       -0.46      3.41 o
   5  10   7        5.29       -0.27      5.20 o
   6  10   7        8.65       -1.59      5.72 o
  -5  11   7       21.70       13.40     11.86 o
  -4  11   7       27.30        8.76      9.84 o
  -3  11   7       37.74       43.61      8.78 o
  -2  11   7       16.51        6.81      3.09 o
  -1  11   7        3.00        3.03      2.86 o
   0  11   7        0.08        0.66      2.73 o
   1  11   7        2.50        1.36      2.71 o
   2  11   7       16.86        9.41      3.57 o
   3  11   7       37.57       39.59     15.64 o
   4  11   7       27.80       -0.14      5.43 o
   5  11   7       21.82        1.06      6.41 o
  -4  12   7       34.96       17.83     18.45 o
  -3  12   7        2.82        1.39      4.30 o
  -2  12   7       52.37       64.30      3.94 o
  -1  12   7       13.68       14.05      2.80 o
   0  12   7       38.58       42.91      3.62 o
   1  12   7       13.90       11.97      3.08 o
   2  12   7       51.45       58.52      4.50 o
   3  12   7        3.19        2.39      3.28 o
   4  12   7       34.43       -0.08      6.86 o
  -3  13   7       15.80       12.17      6.97 o
  -2  13   7        3.71        2.26      3.64 o
  -1  13   7       30.64       26.59      7.48 o
   0  13   7       27.34       28.60      3.91 o
   1  13   7       30.24       34.61      7.11 o
   2  13   7        3.77        3.19      3.32 o
   3  13   7       15.31        7.17      7.33 o
  -1  14   7        2.57        6.72      4.65 o
   0  14   7        5.97       11.00      5.46 o
   1  14   7        2.72        2.77      3.38 o
   0   0   8     5773.89     5940.24     58.17 o
   1   0   8       47.31       62.07      2.84 o
   2   0   8     1447.81     1464.46     12.35 o
   3   0   8      405.11      420.02      5.60 o
   4   0   8      335.38      335.69      4.91 o
   5   0   8      100.49       94.60      3.82 o
   6   0   8       37.12       35.99      3.70 o
   7   0   8        5.18        6.53      3.29 o
   8   0   8        1.14       -0.29      2.96 o
  -8   1   8        9.32       10.32      3.36 o
  -7   1   8       32.53       29.23      6.70 o
  -6   1   8      145.19      138.24      4.17 o
  -5   1   8       15.98       19.95      2.50 o
  -4   1   8      586.72      588.33      7.48 o
  -3   1   8       52.09       57.35      3.25 o
  -2   1   8      539.37      554.19      6.70 o
  -1   1   8      669.47      700.42      7.77 o
   0   1   8       54.76       66.27      3.40 o
   1   1   8      671.73      695.64      7.42 o
   2   1   8      544.09      551.04      6.38 o
   3   1   8       51.39       60.89      3.33 o
   4   1   8      587.03      585.77      6.60 o
   5   1   8       16.23       19.06      2.54 o
   6   1   8      143.30      139.08      4.72 o
   7   1   8       32.28       41.39      3.56 o
   8   1   8        9.25        3.95      3.17 o
  -8   2   8        0.38        1.49      3.19 o
  -7   2   8       60.13       68.60      3.61 o
  -6   2   8        4.53        5.83      2.72 o
  -5   2   8      136.37      141.59      3.58 o
  -4   2   8       46.71       51.26      3.40 o
  -3   2   8      445.49      444.44      6.69 o
  -2   2   8      911.31      938.11      8.99 o
  -1   2   8      247.23      255.37      4.72 o
   0   2   8      923.38      933.53      8.65 o
   1   2   8      251.60      259.86      4.22 o
   2   2   8      904.97      952.55      9.14 o
   3   2   8      440.52      451.64      5.81 o
   4   2   8       46.41       50.20      2.74 o
   5   2   8      137.65      144.33      3.67 o
   6   2   8        4.80        3.95      2.52 o
   7   2   8       61.83       62.54      3.58 o
   8   2   8        0.33        0.42      2.95 o
  -8   3   8        9.42        3.00      3.89 o
  -7   3   8       11.61        6.76      2.20 o
  -6   3   8       12.86       11.70      2.37 o
  -5   3   8        2.43        2.64      1.83 o
  -4   3   8       24.35       25.18      3.35 o
  -3   3   8      132.54      127.11      3.87 o
  -2   3   8      213.52      209.28      3.99 o
  -1   3   8      299.26      281.03      5.50 o
   0   3   8      254.66      249.47      4.07 o
   1   3   8      294.45      285.32      5.05 o
   2   3   8      210.00      209.12      4.03 o
   3   3   8      132.87      128.50      3.59 o
   4   3   8       21.95       26.52      2.45 o
   5   3   8        2.39        3.07      2.25 o
   6   3   8       13.32       10.33      3.23 o
   7   3   8       12.03        8.19      2.51 o
   8   3   8        9.57       -0.06      3.94 o
  -8   4   8        3.43        0.15      4.26 o
  -7   4   8       15.38        7.75      3.48 o
  -6   4   8        6.48        5.05      1.90 o
  -5   4   8      125.47      129.18      3.25 o
  -4   4   8        8.04        4.65      1.75 o
  -3   4   8      204.87      209.81      4.13 o
  -2   4   8      136.50      125.82      3.62 o
  -1   4   8       86.17       90.04      3.12 o
   0   4   8      204.22      190.29      3.82 o
   1   4   8       85.60       86.96      3.15 o
   2   4   8      133.55      126.97      3.14 o
   3   4   8      212.14      205.87      4.22 o
   4   4   8        7.60        7.40      2.19 o
   5   4   8      126.62      130.95      3.88 o
   6   4   8        6.73        5.47      3.29 o
   7   4   8       15.94        8.01      2.87 o
   8   4   8        3.72       -1.61      4.97 o
  -8   5   8        0.73        0.11      4.98 o
  -7   5   8        7.99        9.04      3.22 o
  -6   5   8        2.89        3.95      3.37 o
  -5   5   8        5.45        5.08      2.50 o
  -4   5   8        2.33        4.11      1.29 o
  -3   5   8       66.12       69.49      3.25 o
  -2   5   8      122.68      128.26      3.60 o
  -1   5   8      375.47      396.27      5.59 o
   0   5   8       71.93       79.36      3.43 o
   1   5   8      375.97      403.29      5.21 o
   2   5   8      125.24      132.87      3.36 o
   3   5   8       67.60       64.50      2.85 o
   4   5   8        2.68        5.02      2.43 o
   5   5   8        5.44        5.64      2.51 o
   6   5   8        2.95        3.59      2.15 o
   7   5   8        7.96        3.83      3.42 o
   8   5   8        0.64        0.58      5.53 o
  -7   6   8       22.26       20.62      8.83 o
  -6   6   8       39.34       41.90      8.13 o
  -5   6   8      131.04      137.65      4.05 o
  -4   6   8       75.23       79.66      3.14 o
  -3   6   8      155.34      161.60      3.90 o
  -2   6   8       80.41       85.39      3.71 o
  -1   6   8      410.76      393.04      5.10 o
   0   6   8       28.62       30.40      2.58 o
   1   6   8      414.46      396.28      5.67 o
   2   6   8       82.72       86.10      3.39 o
   3   6   8      156.83      166.39      3.72 o
   4   6   8       75.40       81.92      3.05 o
   5   6   8      132.31      143.54      3.57 o
   6   6   8       38.73       37.63      9.61 o
   7   6   8       22.09        2.66      6.26 o
  -7   7   8        3.66        5.83      5.61 o
  -6   7   8        6.29        5.07      3.66 o
  -5   7   8       43.87       48.60      3.48 o
  -4   7   8       73.31       75.49      3.18 o
  -3   7   8      170.03      173.40      3.29 o
  -2   7   8      212.82      212.86      3.62 o
  -1   7   8      257.14      259.13      4.63 o
   0   7   8       86.35      100.71      3.56 o
   1   7   8      259.89      259.75      4.35 o
   2   7   8      209.68      225.29      4.83 o
   3   7   8      170.97      179.58      3.95 o
   4   7   8       72.69       79.76      3.41 o
   5   7   8       44.61       49.42      3.97 o
   6   7   8        6.34        1.48      2.67 o
   7   7   8        3.44        3.25      5.72 o
  -7   8   8        3.14        4.90      5.78 o
  -6   8   8        7.77        9.11      5.66 o
  -5   8   8       37.57       36.32      7.65 o
  -4   8   8        6.24        6.57      2.25 o
  -3   8   8      214.99      226.82      3.93 o
  -2   8   8      130.91      128.98      3.47 o
  -1   8   8      266.61      286.63      5.81 o
   0   8   8       85.83       82.46      3.17 o
   1   8   8      262.14      275.95      5.82 o
   2   8   8      133.49      130.81      3.76 o
   3   8   8      211.50      234.74      6.47 o
   4   8   8        6.51        5.86      2.16 o
   5   8   8       36.43       29.58     11.67 o
   6   8   8        7.38        1.94      5.63 o
   7   8   8        3.00        1.77      5.81 o
  -6   9   8       23.41       20.15      9.13 o
  -5   9   8       15.14        8.97      7.39 o
  -4   9   8       44.89       40.85      7.42 o
  -3   9   8        7.06        8.63      2.79 o
  -2   9   8       39.09       37.90      2.69 o
  -1   9   8      105.63      102.60      3.96 o
   0   9   8        0.69        4.70      3.29 o
   1   9   8      106.35      103.65      4.04 o
   2   9   8       37.83       36.64      3.56 o
   3   9   8        7.67        5.22      2.67 o
   4   9   8       44.40       38.62     10.03 o
   5   9   8       14.74        4.06      3.96 o
   6   9   8       23.46        0.12      6.40 o
  -6  10   8        5.97        0.11      5.51 o
  -5  10   8       14.88        5.63      6.56 o
  -4  10   8       43.64       64.54      6.19 o
  -3  10   8       14.63        2.27      5.16 o
  -2  10   8      149.50      170.95      4.22 o
  -1  10   8        0.71        1.27      3.38 o
   0  10   8      387.56      404.05      6.07 o
   1  10   8        0.64        5.79      2.89 o
   2  10   8      148.46      165.18      5.19 o
   3  10   8       14.26        4.32      3.10 o
   4  10   8       43.12       35.79     17.02 o
   5  10   8       14.65       -0.12      6.52 o
   6  10   8        5.92        0.45      6.16 o
  -5  11   8        0.01       -1.31      5.36 o
  -4  11   8       25.19       11.78     10.09 o
  -3  11   8        5.71       -0.50      3.06 o
  -2  11   8        5.69        1.49      3.02 o
  -1  11   8        2.91        5.19      2.63 o
   0  11   8        4.63        4.55      2.81 o
   1  11   8        2.95        3.18      2.87 o
   2  11   8        5.80        2.29      3.26 o
   3  11   8        5.78        1.62      2.44 o
   4  11   8       25.18        0.64      5.86 o
   5  11   8        0.02        0.44      6.33 o
  -4  12   8       18.06       10.10      6.35 o
  -3  12   8       24.72       19.25      8.10 o
  -2  12   8       16.15        7.55      4.17 o
  -1  12   8       13.18        7.14      2.82 o
   0  12   8        4.81        7.63      3.33 o
   1  12   8       13.25        6.73      3.54 o
   2  12   8       16.19        6.71      4.09 o
   3  12   8       24.53        7.97      5.19 o
   4  12   8       18.03       -0.01      6.91 o
  -3  13   8        9.52        6.27      4.47 o
  -2  13   8        4.19        0.57      3.33 o
  -1  13   8       22.90       18.34      5.25 o
   0  13   8        1.05        2.62      3.10 o
   1  13   8       23.39       16.02      4.93 o
   2  13   8        3.95        1.58      3.16 o
   3  13   8       10.01        3.21      5.37 o
   1   0   9      200.87      201.07      4.02 o
   2   0   9       18.43       22.81      2.64 o
   3   0   9       73.16       72.78      3.38 o
   4   0   9        0.22        0.51      2.41 o
   5   0   9       53.89       60.47      3.74 o
   6   0   9        0.13       -0.57      2.47 o
   7   0   9       24.60       24.12      3.36 o
   8   0   9        4.81        6.02      3.66 o
  -8   1   9       15.99       10.81      3.89 o
  -7   1   9       38.35       42.51      4.10 o
  -6   1   9       57.49       58.70      3.45 o
  -5   1   9       96.37      108.19      4.48 o
  -4   1   9      115.59      117.58      3.86 o
  -3   1   9      357.53      364.54      5.84 o
  -2   1   9      142.43      132.12      3.63 o
  -1   1   9      233.42      216.42      4.39 o
   0   1   9      280.61      258.43      4.47 o
   1   1   9      230.50      218.22      4.17 o
   2   1   9      139.19      132.51      3.62 o
   3   1   9      360.70      366.25      5.58 o
   4   1   9      118.04      120.37      3.91 o
   5   1   9       95.80      101.66      4.32 o
   6   1   9       56.38       56.13      3.78 o
   7   1   9       38.67       40.74      4.43 o
   8   1   9       15.60        8.78      4.54 o
  -8   2   9        5.20        0.58      3.88 o
  -7   2   9       40.55       50.22      7.58 o
  -6   2   9       35.87       30.89      4.33 o
  -5   2   9       10.70       10.03      2.79 o
  -4   2   9       35.94       36.62      3.09 o
  -3   2   9       42.85       47.09      3.26 o
  -2   2   9       71.75       75.76      3.22 o
  -1   2   9      275.95      277.02      4.90 o
   0   2   9      138.69      142.93      3.58 o
   1   2   9      278.72      265.92      4.65 o
   2   2   9       72.29       75.39      3.29 o
   3   2   9       46.91       47.06      3.78 o
   4   2   9       36.09       40.05      3.08 o
   5   2   9       11.90        9.86      2.69 o
   6   2   9       35.81       27.96      3.79 o
   7   2   9       41.18       56.61      4.09 o
   8   2   9        5.10        0.17      2.92 o
  -8   3   9        9.83        2.86      3.59 o
  -7   3   9       82.93       95.07      5.08 o
  -6   3   9       13.43       12.59      3.14 o
  -5   3   9      459.20      468.68      6.52 o
  -4   3   9       10.01       10.91      2.90 o
  -3   3   9      414.12      402.99      6.19 o
  -2   3   9        7.02       10.63      2.53 o
  -1   3   9       73.25       67.26      3.77 o
   0   3   9       12.63       16.83      2.54 o
   1   3   9       75.30       69.14      3.51 o
   2   3   9        7.58        9.39      2.62 o
   3   3   9      415.01      410.65      6.03 o
   4   3   9       10.92        9.97      2.65 o
   5   3   9      463.61      476.16      8.18 o
   6   3   9       12.93       14.38      3.21 o
   7   3   9       83.85       98.05      4.30 o
   8   3   9        9.60        0.64      4.03 o
  -8   4   9        0.55       -0.25      4.15 o
  -7   4   9       23.83       16.03      5.70 o
  -6   4   9        2.09        0.29      2.16 o
  -5   4   9       25.33       25.96      2.35 o
  -4   4   9       24.33       28.86      3.57 o
  -3   4   9      167.17      174.01      4.45 o
  -2   4   9       39.17       41.53      3.09 o
  -1   4   9      970.96      955.45     10.32 o
   0   4   9        2.92        3.88      2.54 o
   1   4   9      979.30      973.85      9.86 o
   2   4   9       40.14       39.85      3.08 o
   3   4   9      170.18      169.05      4.12 o
   4   4   9       25.36       26.68      3.01 o
   5   4   9       25.19       26.34      3.03 o
   6   4   9        2.29        1.82      2.43 o
   7   4   9       23.94       15.50      7.32 o
   8   4   9        0.69       -0.20      4.85 o
  -7   5   9       21.46        9.35      5.21 o
  -6   5   9       11.10       11.04      3.83 o
  -5   5   9      113.53      112.41      3.47 o
  -4   5   9       36.35       36.98      3.29 o
  -3   5   9      323.99      326.69      5.54 o
  -2   5   9      121.72      124.18      3.96 o
  -1   5   9      517.95      546.82      7.11 o
   0   5   9       45.72       49.31      3.18 o
   1   5   9      520.18      545.48      8.56 o
   2   5   9      115.69      127.01      4.11 o
   3   5   9      323.74      321.44      5.38 o
   4   5   9       33.67       38.26      3.04 o
   5   5   9      111.31      114.46      3.74 o
   6   5   9       10.86        7.86      3.01 o
   7   5   9       21.04        2.22      3.84 o
  -7   6   9       13.36       10.17      5.78 o
  -6   6   9       10.91        9.43      3.82 o
  -5   6   9       22.25       23.40      2.93 o
  -4   6   9       30.38       30.01      2.57 o
  -3   6   9      279.61      278.54      4.32 o
  -2   6   9       31.58       27.34      2.67 o
  -1   6   9      408.13      403.83      5.45 o
   0   6   9        0.00        0.94      2.42 o
   1   6   9      400.25      398.33      6.20 o
   2   6   9       30.72       27.59      3.52 o
   3   6   9      276.17      290.48      5.63 o
   4   6   9       29.24       31.75      2.80 o
   5   6   9       22.68       16.16      3.65 o
   6   6   9       10.31        7.62      3.49 o
   7   6   9       13.05        7.45      6.29 o
  -7   7   9       50.69       61.46     19.10 o
  -6   7   9        0.79        0.63      3.06 o
  -5   7   9      137.40      148.31      5.07 o
  -4   7   9        1.20        3.34      2.80 o
  -3   7   9       70.28       76.00      2.76 o
  -2   7   9       20.70       17.82      2.39 o
  -1   7   9       14.27       17.83      2.58 o
   0   7   9       14.27       12.05      2.75 o
   1   7   9       13.31       16.92      3.00 o
   2   7   9       21.77       19.50      2.75 o
   3   7   9       70.71       83.26      3.80 o
   4   7   9        0.98        2.26      2.32 o
   5   7   9      137.32      142.68      3.92 o
   6   7   9        0.71        2.14      3.13 o
   7   7   9       51.28       50.43     16.61 o
  -6   8   9        0.44        1.23      5.82 o
  -5   8   9        3.56        2.40      2.12 o
  -4   8   9        3.19        1.72      2.92 o
  -3   8   9        9.62        8.43      1.89 o
  -2   8   9        5.14        3.92      2.23 o
  -1   8   9       96.33      111.71      3.88 o
   0   8   9       23.16       19.77      2.93 o
   1   8   9       97.07      110.26      4.26 o
   2   8   9        5.13        3.46      3.43 o
   3   8   9        9.90       10.74      2.73 o
   4   8   9        3.24        1.97      2.40 o
   5   8   9        3.56        0.64      3.22 o
   6   8   9        0.46        0.41      6.82 o
  -6   9   9       15.33        7.13      6.88 o
  -5   9   9       28.48        9.70      9.78 o
  -4   9   9       34.42       28.04      6.18 o
  -3   9   9       66.50       68.14      2.87 o
  -2   9   9       34.49       33.34      3.04 o
  -1   9   9       26.56       30.09      2.91 o
   0   9   9       26.56       26.08      3.87 o
   1   9   9       26.23       22.97      3.63 o
   2   9   9       35.59       38.20      3.84 o
   3   9   9       65.80       73.29      9.83 o
   4   9   9       34.06       18.77      7.69 o
   5   9   9       28.84       -0.35      5.72 o
   6   9   9       15.32       -0.37      6.18 o
  -5  10   9        2.55        0.25      5.61 o
  -4  10   9        0.57        2.04      7.70 o
  -3  10   9       20.90        6.84      6.79 o
  -2  10   9        0.51        0.08      2.30 o
  -1  10   9       47.16       53.63      4.47 o
   0  10   9        0.15        3.26      3.35 o
   1  10   9       48.01       62.57      3.61 o
   2  10   9        0.46        1.31      2.56 o
   3  10   9       21.47        5.79      3.82 o
   4  10   9        0.59        1.19      3.67 o
   5  10   9        2.38       -0.39      5.89 o
  -4  11   9        7.69        3.31      5.96 o
  -3  11   9       25.66       30.06     10.96 o
  -2  11   9       10.79        2.57      3.71 o
  -1  11   9       14.28        9.73      4.48 o
   0  11   9       14.84       17.46      3.36 o
   1  11   9       13.99       14.14      3.69 o
   2  11   9       10.10        4.26      3.14 o
   3  11   9       26.21       30.99      8.09 o
   4  11   9        7.58        0.46      7.00 o
  -3  12   9        2.23        0.47      4.02 o
  -2  12   9        2.03        2.67      3.96 o
  -1  12   9       12.07        9.26      4.42 o
   0  12   9        1.12       -1.37      2.99 o
   1  12   9       12.26        5.71      3.49 o
   2  12   9        2.04        0.30      3.42 o
   3  12   9        2.56        1.56      4.11 o
  -2  13   9        0.44        3.57      3.87 o
  -1  13   9       50.16       70.08      4.75 o
   0  13   9        3.60        2.27      3.21 o
   1  13   9       50.12       68.82      4.83 o
   2  13   9        0.43        1.04      3.22 o
   0   0  10      234.16      227.52      6.37 o
   1   0  10        1.95        3.24      2.50 o
   2   0  10      123.31      122.23      4.20 o
   3   0  10      119.80      131.58      4.77 o
   4   0  10      161.80      160.48      4.81 o
   5   0  10       58.89       65.24      3.46 o
   6   0  10       69.60       73.62      3.73 o
   7   0  10        0.19        2.08      3.05 o
   8   0  10       13.14       11.38      3.57 o
  -8   1  10        5.78        7.46      3.92 o
  -7   1  10        6.37        5.65      3.29 o
  -6   1  10        0.03        0.80      2.25 o
  -5   1  10       17.19       18.28      2.92 o
  -4   1  10        3.32        3.66      2.74 o
  -3   1  10       39.91       38.44      3.88 o
  -2   1  10       19.09       20.13      3.46 o
  -1   1  10      180.41      177.24      4.22 o
   0   1  10       43.87       47.54      3.46 o
   1   1  10      184.62      172.76      4.49 o
   2   1  10       18.40       23.34      2.99 o
   3   1  10       42.16       42.32      3.64 o
   4   1  10        3.08        3.71      3.00 o
   5   1  10       17.31       17.46      3.12 o
   6   1  10        0.05       -0.68      2.34 o
   7   1  10        6.29        7.25      3.25 o
   8   1  10        6.09        7.66      3.39 o
  -8   2  10        6.09        3.11      4.22 o
  -7   2  10       48.60       48.27      4.32 o
  -6   2  10        1.69        2.84      2.78 o
  -5   2  10       85.70       88.95      3.76 o
  -4   2  10       23.38       21.66      3.15 o
  -3   2  10      115.05      109.08      4.93 o
  -2   2  10        7.28       11.27      3.01 o
  -1   2  10      107.01      105.61      3.72 o
   0   2  10       13.07       21.22      2.93 o
   1   2  10      109.52      106.01      3.72 o
   2   2  10        7.22       11.89      3.26 o
   3   2  10      113.46      109.15      4.22 o
   4   2  10       24.19       22.99      3.23 o
   5   2  10       87.10       86.88      4.29 o
   6   2  10        1.46        1.82      2.91 o
   7   2  10       50.28       53.86      4.18 o
   8   2  10        5.78        9.04      3.93 o
  -7   3  10       46.21       38.79     13.62 o
  -6   3  10       44.85       38.38      7.96 o
  -5   3  10       27.51       28.80      2.87 o
  -4   3  10       92.13      103.64      4.09 o
  -3   3  10       89.38       86.82      3.86 o
  -2   3  10       32.30       38.16      3.26 o
  -1   3  10      194.21      190.36      4.90 o
   0   3  10        2.16        5.19      2.96 o
   1   3  10      191.44      195.19      4.88 o
   2   3  10       33.08       36.67      3.59 o
   3   3  10       87.77       90.73      3.96 o
   4   3  10       90.90       99.44      3.91 o
   5   3  10       28.06       32.27      3.54 o
   6   3  10       43.90       51.41      4.39 o
   7   3  10       46.31       38.25     11.17 o
  -7   4  10       10.22        5.23      5.20 o
  -6   4  10        1.34        0.76      2.00 o
  -5   4  10      193.38      185.97      4.44 o
  -4   4  10       50.00       52.54      4.02 o
  -3   4  10      528.11      529.55      7.35 o
  -2   4  10      705.78      702.64      9.47 o
  -1   4  10      147.58      145.05      5.67 o
   0   4  10     1549.98     1563.27     14.93 o
   1   4  10      149.91      144.28      4.45 o
   2   4  10      702.63      700.92      8.81 o
   3   4  10      532.13      526.34      7.03 o
   4   4  10       51.59       57.09      3.21 o
   5   4  10      194.88      183.57      5.05 o
   6   4  10        1.66        0.66      2.67 o
   7   4  10       10.30        5.22      3.52 o
  -7   5  10       46.97       49.57     16.91 o
  -6   5  10       17.58       15.70      5.46 o
  -5   5  10       25.89       25.69      4.61 o
  -4   5  10      118.43      129.98      4.41 o
  -3   5  10        5.58        6.87      2.93 o
  -2   5  10      205.37      215.42      6.00 o
  -1   5  10      462.45      478.22      7.73 o
   0   5  10       58.92       64.49      3.87 o
   1   5  10      464.34      473.98      7.32 o
   2   5  10      202.39      217.33      5.38 o
   3   5  10        6.15        6.55      3.24 o
   4   5  10      118.23      136.44      4.29 o
   5   5  10       25.22       30.31      4.92 o
   6   5  10       17.67       17.08      3.71 o
   7   5  10       47.00       57.75      5.68 o
  -7   6  10       15.36        6.25      6.30 o
  -6   6  10       16.46       12.80      4.77 o
  -5   6  10       92.81       99.33      4.73 o
  -4   6  10       61.60       65.42      5.11 o
  -3   6  10       90.29       93.78      5.04 o
  -2   6  10      155.56      164.44      5.03 o
  -1   6  10        6.85        6.79      3.27 o
   0   6  10      121.15      131.31      4.26 o
   1   6  10        5.47        7.43      2.93 o
   2   6  10      161.63      169.10      4.31 o
   3   6  10       87.35       94.86      3.73 o
   4   6  10       63.31       69.67      4.03 o
   5   6  10       91.31       99.61      4.45 o
   6   6  10       16.80       10.65      3.70 o
   7   6  10       14.92        5.58      5.80 o
  -6   7  10       12.43       12.46      4.19 o
  -5   7  10       23.30       28.66      3.43 o
  -4   7  10        1.28        0.88      1.07 o
  -3   7  10       73.26       72.98      2.92 o
  -2   7  10        8.75       11.32      2.76 o
  -1   7  10       22.09       20.37      2.91 o
   0   7  10        5.47        3.68      2.57 o
   1   7  10       22.08       17.52      3.10 o
   2   7  10        9.16        8.55      3.79 o
   3   7  10       74.06       77.25      3.68 o
   4   7  10        1.62       -0.65      2.90 o
   5   7  10       24.33       10.13      6.04 o
   6   7  10       12.85        7.26      3.90 o
  -6   8  10        4.03        4.16      6.10 o
  -5   8  10       12.14        9.10      2.93 o
  -4   8  10        7.39        1.66      3.23 o
  -3   8  10       53.16       64.51      3.41 o
  -2   8  10       28.50       27.05      2.71 o
  -1   8  10      175.31      187.16      5.09 o
   0   8  10       21.90       19.10      3.01 o
   1   8  10      175.01      188.61      4.55 o
   2   8  10       27.81       21.12      3.34 o
   3   8  10       54.13       65.78      4.11 o
   4   8  10        7.00        3.15      3.11 o
   5   8  10       11.99        4.51      4.63 o
   6   8  10        3.90        1.09      5.70 o
  -5   9  10        7.51        4.63      7.07 o
  -4   9  10        4.47        2.00      3.25 o
  -3   9  10       16.64        7.53      3.07 o
  -2   9  10       26.44       20.07      5.26 o
  -1   9  10       33.90       29.80      4.33 o
   0   9  10        6.79        5.58      3.03 o
   1   9  10       33.33       33.43      4.18 o
   2   9  10       26.71       16.63      3.56 o
   3   9  10       16.38       10.15      4.27 o
   4   9  10        4.53       -0.18      3.34 o
   5   9  10        7.45        1.02      4.85 o
  -5  10  10        4.77       -0.94      5.36 o
  -4  10  10       18.71       13.60      7.34 o
  -3  10  10       11.06        3.89      3.48 o
  -2  10  10       22.51       10.09      4.54 o
  -1  10  10        6.97        8.76      3.82 o
   0  10  10       26.00       30.02      4.24 o
   1  10  10        7.35       10.95      3.26 o
   2  10  10       22.35        3.41      3.50 o
   3  10  10       11.41        3.47      3.48 o
   4  10  10       18.49        5.87      4.41 o
   5  10  10        4.83        0.38      5.35 o
  -4  11  10        0.22        0.77      5.90 o
  -3  11  10        2.10        0.00      3.39 o
  -2  11  10        1.77        0.74      2.69 o
  -1  11  10        6.53        4.89      3.68 o
   0  11  10       16.02       17.43      3.89 o
   1  11  10        6.27        4.65      3.31 o
   2  11  10        1.84        0.38      3.31 o
   3  11  10        1.81       -0.25      3.59 o
   4  11  10        0.24        0.59      6.23 o
  -3  12  10       14.20       -0.39      5.64 o
  -2  12  10        8.59       -0.81      4.27 o
  -1  12  10        8.16        5.62      3.38 o
   0  12  10       12.92       13.01      3.69 o
   1  12  10        8.40        4.10      3.57 o
   2  12  10        8.68        2.10      3.52 o
   3  12  10       14.37        5.79      5.44 o
  -1  13  10        6.86        7.92      4.17 o
   0  13  10        0.00       -1.50      3.50 o
   1  13  10        7.01       14.22      4.42 o
   1   0  11        0.28        1.90      2.69 o
   2   0  11      103.29      105.92      4.16 o
   3   0  11        6.31        6.29      3.24 o
   4   0  11       67.48       72.02      4.17 o
   5   0  11       25.02       27.16      3.24 o
   6   0  11       21.66       20.11      4.45 o
   7   0  11        4.99        4.45      3.76 o
  -7   1  11        2.46        1.10      3.38 o
  -6   1  11        9.31        7.31      3.61 o
  -5   1  11        7.64        3.82      2.63 o
  -4   1  11       43.49       43.17      3.98 o
  -3   1  11       18.79       13.47      3.18 o
  -2   1  11      299.94      306.08      5.64 o
  -1   1  11       49.15       52.14      3.58 o
   0   1  11      581.11      609.51      8.10 o
   1   1  11       48.36       56.58      3.63 o
   2   1  11      299.42      309.55      7.05 o
   3   1  11       18.07       18.75      3.28 o
   4   1  11       45.01       39.98      4.06 o
   5   1  11        6.93        4.68      3.29 o
   6   1  11        9.02        9.00      4.06 o
   7   1  11        2.23        0.92      4.09 o
  -7   2  11       10.07        5.18      3.98 o
  -6   2  11       12.94        6.91      3.11 o
  -5   2  11        7.67        9.34      2.72 o
  -4   2  11       72.23       81.40      4.09 o
  -3   2  11        7.63        6.07      3.07 o
  -2   2  11      159.22      165.47      4.98 o
  -1   2  11      150.94      145.95      4.31 o
   0   2  11      118.75      118.17      5.00 o
   1   2  11      151.95      143.32      5.67 o
   2   2  11      161.40      167.36      4.69 o
   3   2  11        8.04        7.10      3.11 o
   4   2  11       70.92       88.16      4.98 o
   5   2  11        8.28        9.13      3.08 o
   6   2  11       11.75       12.02      3.85 o
   7   2  11        9.94       12.57      4.02 o
  -7   3  11       18.11        8.02      7.26 o
  -6   3  11        7.02        4.42      3.35 o
  -5   3  11      120.57      122.42      4.11 o
  -4   3  11      128.91      134.02      5.66 o
  -3   3  11      150.51      161.90      5.38 o
  -2   3  11      155.78      150.45      5.33 o
  -1   3  11        2.77        3.09      3.24 o
   0   3  11       20.71       16.41      3.48 o
   1   3  11        1.66        7.15      3.24 o
   2   3  11      151.69      149.66      5.61 o
   3   3  11      145.82      161.94      5.13 o
   4   3  11      128.90      133.05      4.34 o
   5   3  11      118.51      126.35      4.37 o
   6   3  11        6.71        8.03      3.48 o
   7   3  11       17.69       12.69      3.91 o
  -7   4  11        3.08        5.54      4.37 o
  -6   4  11        0.82        1.22      2.98 o
  -5   4  11        1.16        0.56      2.52 o
  -4   4  11        9.34        6.28      3.40 o
  -3   4  11      137.58      139.26      5.37 o
  -2   4  11       18.21       19.87      3.93 o
  -1   4  11      467.37      454.34      7.36 o
   0   4  11      202.57      214.72      5.39 o
   1   4  11      468.73      449.46      7.00 o
   2   4  11       20.54       22.06      3.94 o
   3   4  11      139.56      142.79      5.49 o
   4   4  11        9.61        6.94      3.18 o
   5   4  11        1.38       -0.07      2.64 o
   6   4  11        0.70        0.19      3.21 o
   7   4  11        2.89        1.39      3.68 o
  -7   5  11       16.82        7.82      5.96 o
  -6   5  11       27.52       21.45      4.55 o
  -5   5  11       71.63       66.65      2.94 o
  -4   5  11       54.86       59.34      4.54 o
  -3   5  11      123.94      122.94      4.66 o
  -2   5  11      149.04      143.01      4.78 o
  -1   5  11       88.55       94.23      4.35 o
   0   5  11      210.75      198.83      5.53 o
   1   5  11       88.84       99.85      4.38 o
   2   5  11      146.49      154.33      4.41 o
   3   5  11      123.58      119.82      5.23 o
   4   5  11       52.53       58.89      3.48 o
   5   5  11       71.07       69.04      4.60 o
   6   5  11       27.40       23.23      5.29 o
   7   5  11       16.79        9.58      6.98 o
  -6   6  11        5.11        5.05      3.28 o
  -5   6  11       10.71        9.40      3.49 o
  -4   6  11        8.06        7.10      3.56 o
  -3   6  11      164.63      167.88      5.47 o
  -2   6  11       38.35       40.43      3.79 o
  -1   6  11      305.69      290.67      6.27 o
   0   6  11      231.30      226.32      5.52 o
   1   6  11      305.79      308.46      5.75 o
   2   6  11       36.78       45.97      4.05 o
   3   6  11      164.37      173.42      5.01 o
   4   6  11        8.79        8.42      4.47 o
   5   6  11       10.85        6.11      3.14 o
   6   6  11        5.17        5.99      4.05 o
  -6   7  11       10.61        8.26      4.69 o
  -5   7  11       25.37       22.18      4.99 o
  -4   7  11       18.65       12.69      3.86 o
  -3   7  11       40.29       37.86      3.04 o
  -2   7  11        2.31        1.87      2.36 o
  -1   7  11       30.76       24.65      3.18 o
   0   7  11       42.23       39.15      3.83 o
   1   7  11       30.43       26.92      3.29 o
   2   7  11        2.58        0.68      2.68 o
   3   7  11       41.27       44.99      3.97 o
   4   7  11       18.19        8.99      3.84 o
   5   7  11       26.57       10.34      4.88 o
   6   7  11       10.42        7.25      4.57 o
  -6   8  11        6.45        5.42      7.35 o
  -5   8  11        6.74        1.60      5.14 o
  -4   8  11       22.47        7.04      5.07 o
  -3   8  11       10.37        5.02      2.80 o
  -2   8  11       11.69        9.18      3.95 o
  -1   8  11       37.93       36.48      3.58 o
   0   8  11        8.62        7.20      3.35 o
   1   8  11       38.10       37.75      4.05 o
   2   8  11       11.90       15.00      4.41 o
   3   8  11       10.56        3.89      3.48 o
   4   8  11       22.29       12.88      5.37 o
   5   8  11        6.59        1.11      4.58 o
   6   8  11        6.27       -0.57      5.91 o
  -5   9  11        2.07       -1.88      6.64 o
  -4   9  11       20.46        6.53      4.49 o
  -3   9  11        1.47        0.90      2.14 o
  -2   9  11       61.38       73.97      4.11 o
  -1   9  11        1.78        2.11      2.65 o
   0   9  11       84.51      100.36      4.90 o
   1   9  11        1.76        0.61      3.44 o
   2   9  11       61.37       72.23      4.13 o
   3   9  11        1.47        0.71      2.81 o
   4   9  11       19.87        7.09      3.89 o
   5   9  11        2.02        0.76      3.52 o
  -4  10  11       14.20        4.10      5.84 o
  -3  10  11        3.07        1.04      3.40 o
  -2  10  11       23.48        9.72      4.74 o
  -1  10  11        6.24        5.02      3.09 o
   0  10  11       15.87       11.77      3.69 o
   1  10  11        6.20        7.15      3.52 o
   2  10  11       23.35       12.87      6.04 o
   3  10  11        3.16        0.81      3.16 o
   4  10  11       14.28        5.78      6.31 o
  -3  11  11        5.41        0.13      4.39 o
  -2  11  11       21.82       -0.26      4.75 o
  -1  11  11        6.02        7.33      3.87 o
   0  11  11       23.61       18.83      6.64 o
   1  11  11        5.99        5.70      4.17 o
   2  11  11       21.17        5.62      4.16 o
   3  11  11        5.69        0.79      3.14 o
  -2  12  11        9.38        0.13      4.62 o
  -1  12  11        0.55        0.68      2.59 o
   0  12  11       11.88        5.53      3.84 o
   1  12  11        0.59       -0.83      2.95 o
   2  12  11        9.85        2.06      3.46 o
   0   0  12       79.46       85.87      5.96 o
   1   0  12        1.10        2.64      3.09 o
   2   0  12        9.51       11.09      3.61 o
   3   0  12       21.15       20.02      3.77 o
   4   0  12       10.67        8.81      3.43 o
   5   0  12        8.11        7.47      3.26 o
   6   0  12       19.34       20.71      3.68 o
   7   0  12        1.94        0.93      3.73 o
  -7   1  12        5.30        0.72      4.02 o
  -6   1  12        7.94        2.98      3.34 o
  -5   1  12       27.51       26.14      3.41 o
  -4   1  12       47.15       50.32      4.86 o
  -3   1  12       32.15       30.29      4.84 o
  -2   1  12       82.79       79.64      4.53 o
  -1   1  12       47.32       39.06      3.78 o
   0   1  12       26.11       21.17      3.42 o
   1   1  12       44.98       39.55      4.35 o
   2   1  12       80.95       85.40      5.51 o
   3   1  12       30.92       27.73      3.95 o
   4   1  12       47.27       55.82      4.16 o
   5   1  12       27.34       29.17      4.11 o
   6   1  12        7.96        6.82      3.49 o
   7   1  12        5.24        7.00      3.94 o
  -7   2  12       28.92        7.96      7.34 o
  -6   2  12        0.98        0.89      3.05 o
  -5   2  12       53.09       55.68      3.75 o
  -4   2  12        6.77        5.44      3.41 o
  -3   2  12       20.70       22.63      3.92 o
  -2   2  12       46.18       50.93      4.35 o
  -1   2  12        0.50        1.20      3.09 o
   0   2  12       53.13       58.65      4.29 o
   1   2  12        0.54        0.62      3.13 o
   2   2  12       47.00       51.00      3.96 o
   3   2  12       19.48       25.95      3.71 o
   4   2  12        6.67        5.24      3.40 o
   5   2  12       52.76       55.63      3.96 o
   6   2  12        1.10        1.78      3.10 o
   7   2  12       29.12       25.66      4.32 o
  -7   3  12       11.82        4.65      5.64 o
  -6   3  12       33.21       32.70      5.08 o
  -5   3  12        0.09        0.63      2.64 o
  -4   3  12       49.50       52.97      4.68 o
  -3   3  12       39.76       40.87      5.47 o
  -2   3  12       44.73       53.10      4.42 o
  -1   3  12       42.44       37.75      3.85 o
   0   3  12       32.35       39.95      4.42 o
   1   3  12       42.17       32.79      3.77 o
   2   3  12       44.56       52.88      4.47 o
   3   3  12       39.43       45.10      4.41 o
   4   3  12       46.64       58.89      4.39 o
   5   3  12        0.12        1.61      2.98 o
   6   3  12       31.85       35.40      4.70 o
   7   3  12       11.63       16.16      4.64 o
  -7   4  12        5.05        5.44      4.90 o
  -6   4  12        1.66       -1.66      3.29 o
  -5   4  12        9.47        2.91      2.69 o
  -4   4  12       11.98       11.32      3.76 o
  -3   4  12      106.53      104.17      4.57 o
  -2   4  12       83.78       82.51      5.13 o
  -1   4  12       50.96       48.60      4.63 o
   0   4  12      123.81      127.29      5.66 o
   1   4  12       52.21       49.77      3.90 o
   2   4  12       80.00       87.04      4.47 o
   3   4  12      108.18      100.93      4.69 o
   4   4  12       11.58        6.60      4.35 o
   5   4  12        9.80        4.41      3.74 o
   6   4  12        1.66        0.32      3.21 o
   7   4  12        5.00        8.43      4.53 o
  -6   5  12        0.02        0.03      4.36 o
  -5   5  12       17.65       14.15      3.29 o
  -4   5  12       12.89       12.41      4.14 o
  -3   5  12       35.38       34.07      3.86 o
  -2   5  12       44.54       45.90      4.42 o
  -1   5  12       54.28       53.86      4.86 o
   0   5  12       64.66       66.15      4.62 o
   1   5  12       52.99       52.25      4.07 o
   2   5  12       47.74       47.20      4.10 o
   3   5  12       33.44       32.00      3.99 o
   4   5  12       14.43       14.42      3.14 o
   5   5  12       17.10       10.84      4.14 o
   6   5  12        0.09       -1.56      3.42 o
  -6   6  12        5.93        2.87      3.98 o
  -5   6  12       16.55       13.28      3.86 o
  -4   6  12       17.00       14.77      3.76 o
  -3   6  12       10.32       12.29      3.59 o
  -2   6  12       15.01       17.57      3.66 o
  -1   6  12       14.31        8.35      3.68 o
   0   6  12       20.84       36.09      5.78 o
   1   6  12       14.77       10.18      3.29 o
   2   6  12       15.24       23.48      4.75 o
   3   6  12       10.31       10.79      3.32 o
   4   6  12       16.88        5.23      3.85 o
   5   6  12       16.21       11.89      4.84 o
   6   6  12        6.23        2.26      4.40 o
  -6   7  12       14.33        8.43      6.06 o
  -5   7  12        2.67        2.00      3.83 o
  -4   7  12       36.29       36.99      6.31 o
  -3   7  12        3.24        1.86      3.46 o
  -2   7  12       82.40       91.23      3.82 o
  -1   7  12       26.32       30.46      3.63 o
   0   7  12      161.45      178.60      5.39 o
   1   7  12       26.24       37.53      4.17 o
   2   7  12       83.22       97.59      4.55 o
   3   7  12        3.11        0.46      3.14 o
   4   7  12       37.90       25.21      9.86 o
   5   7  12        2.68        2.84      3.47 o
   6   7  12       14.91        6.26      4.66 o
  -5   8  12        9.74        3.79      4.72 o
  -4   8  12       10.79        4.66      4.87 o
  -3   8  12        5.31        3.76      2.69 o
  -2   8  12       18.67       16.95      3.49 o
  -1   8  12        5.10        7.94      3.11 o
   0   8  12       23.23       27.09      3.88 o
   1   8  12        4.97        8.27      3.32 o
   2   8  12       18.74       17.43      6.11 o
   3   8  12        5.58        4.37      3.26 o
   4   8  12       10.44        5.28      3.51 o
   5   8  12        9.82        4.86      4.77 o
  -5   9  12        1.01       -1.42      5.00 o
  -4   9  12       15.16        6.92      4.41 o
  -3   9  12        4.76        3.31      3.57 o
  -2   9  12       31.76       29.96      4.57 o
  -1   9  12        9.36        2.92      3.03 o
   0   9  12       12.80       16.61      4.02 o
   1   9  12        9.69        3.52      3.45 o
   2   9  12       31.40       20.37      6.44 o
   3   9  12        4.87        2.94      3.76 o
   4   9  12       14.93        6.20      4.16 o
   5   9  12        0.95       -1.02      4.21 o
  -4  10  12        0.52       -0.16      4.56 o
  -3  10  12        0.70       -0.61      3.74 o
  -2  10  12        0.95        0.22      3.62 o
  -1  10  12        2.07        0.90      3.14 o
   0  10  12        5.36        4.74      4.16 o
   1  10  12        2.03        2.35      3.94 o
   2  10  12        1.00        0.77      3.83 o
   3  10  12        0.75        0.07      3.00 o
   4  10  12        0.55       -0.50      5.09 o
  -3  11  12        9.16       -0.16      6.85 o
  -2  11  12        1.14       -0.67      4.31 o
  -1  11  12       15.28       10.71      4.72 o
   0  11  12        0.00        2.68      3.91 o
   1  11  12       14.87       15.82      5.80 o
   2  11  12        1.01        0.93      3.38 o
   3  11  12        8.75        4.30      3.84 o
  -1  12  12        2.65        7.66      5.88 o
   0  12  12       16.06       14.09      4.40 o
   1  12  12        2.81        6.10      5.19 o
   1   0  13       17.22       30.88      4.25 o
   2   0  13      101.24      106.22      4.75 o
   3   0  13       47.93       56.68      4.37 o
   4   0  13       45.27       52.77      4.76 o
   5   0  13       55.20       57.02      5.25 o
   6   0  13       20.79       17.92      4.21 o
   7   0  13        6.03        5.12      4.00 o
  -7   1  13        4.63        1.40      4.50 o
  -6   1  13       10.33        5.53      3.70 o
  -5   1  13        5.24        4.82      3.26 o
  -4   1  13        3.23        0.72      3.46 o
  -3   1  13        1.69        6.68      3.52 o
  -2   1  13       97.96      101.21      5.09 o
  -1   1  13       28.13       24.17      4.34 o
   0   1  13      169.01      158.10      5.19 o
   1   1  13       27.45       23.76      3.87 o
   2   1  13       98.22      101.44      5.14 o
   3   1  13        1.75        4.46      3.87 o
   4   1  13        3.28        1.11      4.35 o
   5   1  13        5.35        9.92      3.46 o
   6   1  13       10.23       13.97      3.73 o
   7   1  13        4.84        7.76      4.63 o
  -7   2  13        0.22       -0.07      6.02 o
  -6   2  13        9.15        5.47      3.83 o
  -5   2  13        4.26        1.54      3.69 o
  -4   2  13       84.03       90.62      4.91 o
  -3   2  13       30.58       39.55      4.09 o
  -2   2  13      161.34      178.42      5.83 o
  -1   2  13      115.67      142.52      5.59 o
   0   2  13      195.77      207.02      6.48 o
   1   2  13      115.83      132.77      5.04 o
   2   2  13      163.16      172.88      5.49 o
   3   2  13       31.24       40.20      4.50 o
   4   2  13       83.98       90.49      6.09 o
   5   2  13        4.40        5.48      3.46 o
   6   2  13        9.49        8.22      3.72 o
   7   2  13        0.21       10.12      4.82 o
  -6   3  13        1.56        1.22      3.05 o
  -5   3  13        5.23        7.55      4.23 o
  -4   3  13       25.76       20.71      6.26 o
  -3   3  13       41.56       59.47      4.76 o
  -2   3  13       36.35       43.24      4.18 o
  -1   3  13       31.42       40.09      4.48 o
   0   3  13       34.10       31.88      3.96 o
   1   3  13       31.55       33.32      4.27 o
   2   3  13       34.49       40.87      5.11 o
   3   3  13       41.81       50.49      4.52 o
   4   3  13       25.75       29.89      4.82 o
   5   3  13        5.43        5.65      3.25 o
   6   3  13        1.85       -0.42      3.35 o
  -6   4  13        1.65        5.52      4.88 o
  -5   4  13        3.40        2.08      3.01 o
  -4   4  13       13.88       10.78      3.86 o
  -3   4  13        0.78        0.76      3.52 o
  -2   4  13       31.70       34.90      4.05 o
  -1   4  13       26.34       33.52      4.83 o
   0   4  13       78.42       84.26      4.98 o
   1   4  13       26.09       30.24      3.95 o
   2   4  13       34.18       38.45      4.18 o
   3   4  13        0.93        2.78      3.84 o
   4   4  13       15.53       12.75      3.89 o
   5   4  13        3.51        9.38      4.41 o
   6   4  13        1.84        1.75      3.54 o
  -6   5  13        4.20        5.42      3.95 o
  -5   5  13        1.78        1.24      2.48 o
  -4   5  13        1.09        1.63      4.34 o
  -3   5  13        6.42        1.80      3.91 o
  -2   5  13        1.63        3.88      3.77 o
  -1   5  13       15.21       13.40      4.09 o
   0   5  13       17.32       19.60      4.70 o
   1   5  13       15.45       13.84      4.40 o
   2   5  13        1.96        3.88      4.47 o
   3   5  13        6.53        6.10      3.28 o
   4   5  13        1.20       -0.04      2.68 o
   5   5  13        1.80        0.99      3.22 o
   6   5  13        4.56        6.15      4.00 o
  -6   6  13        0.69        0.93      3.20 o
  -5   6  13        3.88        0.62      4.52 o
  -4   6  13        2.12        1.23      3.53 o
  -3   6  13        8.90        4.73      3.92 o
  -2   6  13       11.96        9.84      3.82 o
  -1   6  13       13.86       15.08      4.23 o
   0   6  13       20.24       16.56      4.21 o
   1   6  13       14.49       13.24      3.63 o
   2   6  13       11.61        9.65      3.84 o
   3   6  13        9.50        5.36      3.50 o
   4   6  13        1.98        0.39      3.48 o
   5   6  13        4.22        1.16      3.42 o
   6   6  13        0.57        0.23      4.83 o
  -5   7  13        4.43        3.15      4.50 o
  -4   7  13        2.85        4.17      3.63 o
  -3   7  13       15.45       12.54      3.24 o
  -2   7  13        8.22        6.48      3.19 o
  -1   7  13       39.29       41.11      4.64 o
   0   7  13       29.59       28.79      5.08 o
   1   7  13       39.22       44.37      3.96 o
   2   7  13        7.54        5.91      3.51 o
   3   7  13       15.41        8.62      3.97 o
   4   7  13        2.69        2.17      4.20 o
   5   7  13        4.23        1.95      3.92 o
  -5   8  13        3.59        0.75      4.59 o
  -4   8  13       31.45       19.64      7.65 o
  -3   8  13       16.45        8.67      3.37 o
  -2   8  13        8.98        6.27      3.58 o
  -1   8  13        9.51        6.30      3.84 o
   0   8  13        0.37        0.10      2.93 o
   1   8  13        9.47        7.68      3.93 o
   2   8  13        8.94        7.60      4.06 o
   3   8  13       16.36       11.92      4.30 o
   4   8  13       31.28       15.22      6.33 o
   5   8  13        3.64        1.40      4.43 o
  -4   9  13        3.00        1.28      5.94 o
  -3   9  13        0.56        0.40      3.72 o
  -2   9  13       24.37       20.57      3.85 o
  -1   9  13        0.12        0.20      3.30 o
   0   9  13       41.61       56.32      4.55 o
   1   9  13        0.18        1.15      3.39 o
   2   9  13       24.57       30.56      9.24 o
   3   9  13        0.46        1.38      3.30 o
   4   9  13        2.95        2.25      3.78 o
  -3  10  13       11.62        5.25      4.65 o
  -2  10  13       16.78        4.17      3.65 o
  -1  10  13       18.27        8.25      4.24 o
   0  10  13        8.50        7.59      3.83 o
   1  10  13       18.59        8.53      6.91 o
   2  10  13       16.56       11.53      4.66 o
   3  10  13       11.99        7.47      5.12 o
  -2  11  13       12.89       -0.38      6.06 o
  -1  11  13        1.53        0.43      3.76 o
   0  11  13       10.85       10.83      4.42 o
   1  11  13        1.53        1.47      3.52 o
   2  11  13       12.84       13.04      5.21 o
   0   0  14      171.42      148.00      9.08 o
   1   0  14        0.28        0.99      3.62 o
   2   0  14       33.21       23.54      4.48 o
   3   0  14        0.18        1.48      3.83 o
   4   0  14        0.30        0.86      3.48 o
   5   0  14        0.49        5.52      4.93 o
   6   0  14        1.03        1.76      3.86 o
  -6   1  14        1.93        2.96      3.49 o
  -5   1  14       15.75       19.02      4.88 o
  -4   1  14       16.59        8.50      4.20 o
  -3   1  14       16.17       13.37      4.01 o
  -2   1  14       49.12       52.79      4.46 o
  -1   1  14        0.46        1.33      3.80 o
   0   1  14      109.98      112.53      5.47 o
   1   1  14        0.47        0.63      3.23 o
   2   1  14       48.62       46.95      5.29 o
   3   1  14       16.41       16.55      4.40 o
   4   1  14       17.48       16.61      4.17 o
   5   1  14       15.87       21.95      4.54 o
   6   1  14        2.21        3.69      3.82 o
  -6   2  14        1.09       -0.03      3.93 o
  -5   2  14        6.93        8.56      4.84 o
  -4   2  14       19.42       15.20      4.76 o
  -3   2  14       23.86       19.58      5.74 o
  -2   2  14       30.76       28.97      4.68 o
  -1   2  14       24.60       21.57      4.16 o
   0   2  14        0.20        2.16      3.51 o
   1   2  14       24.90       24.18      4.16 o
   2   2  14       32.22       27.30      4.63 o
   3   2  14       23.99       26.49      5.30 o
   4   2  14       19.71       25.90      5.29 o
   5   2  14        7.40       11.77      4.10 o
   6   2  14        1.07        2.50      3.77 o
  -6   3  14        3.44        1.97      4.49 o
  -5   3  14        1.35       -0.11      3.36 o
  -4   3  14       12.17        5.87      4.71 o
  -3   3  14       22.65       18.32      4.74 o
  -2   3  14       31.15       11.76      6.40 o
  -1   3  14       43.37       57.47      5.08 o
   0   3  14       37.17       34.86      4.40 o
   1   3  14       44.17       58.75      4.89 o
   2   3  14       30.70       28.47      4.30 o
   3   3  14       23.98       20.93      5.99 o
   4   3  14       11.39        3.22      4.32 o
   5   3  14        1.47       -0.03      3.08 o
   6   3  14        3.56        6.71      4.15 o
  -6   4  14        2.63        2.96      4.15 o
  -5   4  14       19.02       13.96      4.75 o
  -4   4  14        3.66        3.59      4.56 o
  -3   4  14       12.70       10.51      4.08 o
  -2   4  14        3.04        2.51      3.93 o
  -1   4  14        6.74        7.95      3.89 o
   0   4  14        0.09       -2.52      3.92 o
   1   4  14        6.23        8.85      4.33 o
   2   4  14        2.71        1.73      3.63 o
   3   4  14       13.09       15.81      4.22 o
   4   4  14        3.60        3.38      3.71 o
   5   4  14       19.18       18.63      4.04 o
   6   4  14        2.64        3.77      4.28 o
  -5   5  14       15.05       10.41      4.38 o
  -4   5  14        7.07        5.06      4.44 o
  -3   5  14       67.44       80.33      6.81 o
  -2   5  14        2.37        1.13      3.45 o
  -1   5  14      117.46      127.96      5.44 o
   0   5  14        4.74        3.46      4.13 o
   1   5  14      116.62      128.58      6.54 o
   2   5  14        2.57        0.73      4.44 o
   3   5  14       66.83       68.25      5.72 o
   4   5  14        6.87        4.92      3.66 o
   5   5  14       15.12        6.85      4.18 o
  -5   6  14       25.19       25.16      6.65 o
  -4   6  14        3.25        5.34      3.79 o
  -3   6  14       42.76       48.21      9.99 o
  -2   6  14        3.79        3.06      4.57 o
  -1   6  14       17.38       14.22      4.67 o
   0   6  14        0.41       -1.34      3.60 o
   1   6  14       17.12       12.05      7.71 o
   2   6  14        3.42        1.12      3.98 o
   3   6  14       41.62       46.44      6.86 o
   4   6  14        3.18       -1.27      3.86 o
   5   6  14       24.57       17.94      6.25 o
  -5   7  14        5.01        5.08      4.34 o
  -4   7  14        3.92        2.98      4.22 o
  -3   7  14       11.36       10.64      3.48 o
  -2   7  14       22.01       16.17      3.69 o
  -1   7  14       42.64       40.77     10.92 o
   0   7  14       44.23       36.10     10.40 o
   1   7  14       43.03       40.99     11.64 o
   2   7  14       22.17       20.35      7.07 o
   3   7  14       11.24        6.42      3.97 o
   4   7  14        4.11        3.39      4.04 o
   5   7  14        4.85       10.10      5.37 o
  -4   8  14        5.57        4.51      4.32 o
  -3   8  14        5.21        2.12      3.41 o
  -2   8  14       15.25        8.06      3.58 o
  -1   8  14        1.97        1.06      3.41 o
   0   8  14        8.39        3.25      3.47 o
   1   8  14        1.87       -1.81      3.15 o
   2   8  14       15.26        7.86      5.10 o
   3   8  14        5.16        0.66      5.29 o
   4   8  14        5.57        7.54      3.96 o
  -3   9  14        3.92        2.57      5.75 o
  -2   9  14        5.17        4.10      3.64 o
  -1   9  14        3.43        1.06      4.12 o
   0   9  14        0.95        0.08      3.22 o
   1   9  14        3.33        3.61      3.61 o
   2   9  14        4.82        0.05      4.39 o
   3   9  14        3.88        4.61      4.07 o
  -2  10  14        4.36        1.03      4.82 o
  -1  10  14       11.80        7.45      4.29 o
   0  10  14        2.80        1.49      3.75 o
   1  10  14       11.87        7.44      5.17 o
   2  10  14        4.60        2.53      3.69 o
   1   0  15       17.87       24.80      4.83 o
   2   0  15        9.42       10.42      4.22 o
   3   0  15       36.93       24.38     11.22 o
   4   0  15       13.26       24.35      5.01 o
   5   0  15       17.54       17.92      4.90 o
   6   0  15        0.12        2.41      3.73 o
  -6   1  15        0.96        0.32      4.25 o
  -5   1  15        2.51        5.73      5.32 o
  -4   1  15        0.45        2.28      4.20 o
  -3   1  15        2.24        1.63      4.24 o
  -2   1  15        9.11        7.15      4.17 o
  -1   1  15        6.47        4.71      4.51 o
   0   1  15       12.16       18.46      4.85 o
   1   1  15        5.97        9.59      4.44 o
   2   1  15        8.99        9.00      4.11 o
   3   1  15        2.53        5.39      4.07 o
   4   1  15        0.40        7.21      4.61 o
   5   1  15        2.62        7.96      4.89 o
   6   1  15        0.99        3.64      3.65 o
  -6   2  15        3.35        7.17      3.86 o
  -5   2  15        1.19        1.30      5.43 o
  -4   2  15        8.80        5.01      4.28 o
  -3   2  15        0.23        0.26      4.13 o
  -2   2  15        8.59        6.80      4.80 o
  -1   2  15       17.65        8.02      4.70 o
   0   2  15        5.38        4.75      4.01 o
   1   2  15       17.43       24.11      4.69 o
   2   2  15        7.96        4.86      4.43 o
   3   2  15        0.25       -0.56      4.17 o
   4   2  15        8.30        7.54      4.35 o
   5   2  15        1.11        3.99      3.71 o
   6   2  15        3.53        1.90      4.37 o
  -5   3  15        7.82        3.96      5.44 o
  -4   3  15        2.32        3.81      4.69 o
  -3   3  15       23.95       17.16      8.67 o
  -2   3  15       15.59        5.98      4.33 o
  -1   3  15       17.43        9.20      5.10 o
   0   3  15       44.99       15.69     10.31 o
   1   3  15       17.40       12.48      4.69 o
   2   3  15       15.48       17.80      4.89 o
   3   3  15       23.51       30.18      4.83 o
   4   3  15        2.31        4.13      4.47 o
   5   3  15        7.63        6.65      3.70 o
  -5   4  15       25.76       25.98      6.89 o
  -4   4  15        2.45        6.33      4.33 o
  -3   4  15       14.55       12.30      4.55 o
  -2   4  15        7.38        8.84      4.31 o
  -1   4  15        0.48        1.05      3.60 o
   0   4  15        6.78        1.17      3.70 o
   1   4  15        0.48        0.10      3.62 o
   2   4  15        7.71        9.53      4.84 o
   3   4  15       14.37       11.40      4.76 o
   4   4  15        2.67        3.94      3.88 o
   5   4  15       25.64       29.87      4.70 o
  -5   5  15        3.98        6.78      7.18 o
  -4   5  15       14.75        7.91      4.85 o
  -3   5  15       15.25       12.66      4.84 o
  -2   5  15       19.15        8.60      4.53 o
  -1   5  15       15.22        7.80      4.48 o
   0   5  15        0.74        2.69      4.52 o
   1   5  15       15.02        9.71      5.20 o
   2   5  15       19.53        8.40      5.36 o
   3   5  15       15.18       11.68      4.96 o
   4   5  15       14.92       12.05      6.25 o
   5   5  15        4.06        5.38      4.64 o
  -4   6  15        0.23        0.53      3.91 o
  -3   6  15        2.16       -0.22      4.59 o
  -2   6  15        8.58        4.59      4.91 o
  -1   6  15        3.34        2.41      5.02 o
   0   6  15       15.53        6.63      4.33 o
   1   6  15        3.22        3.23      4.33 o
   2   6  15        8.75        7.76      4.31 o
   3   6  15        2.06        4.19      3.78 o
   4   6  15        0.28        0.44      3.23 o
  -4   7  15        0.88        0.74      4.02 o
  -3   7  15        5.46        3.17      5.20 o
  -2   7  15        2.87        0.78      4.15 o
  -1   7  15        9.94        8.13      4.24 o
   0   7  15       10.71        2.38      3.56 o
   1   7  15       10.22        3.19      4.16 o
   2   7  15        2.85        0.32      3.50 o
   3   7  15        5.75        4.88      4.23 o
   4   7  15        0.88        1.13      3.64 o
  -3   8  15        8.89        7.38      4.96 o
  -2   8  15        4.92        1.53      3.56 o
  -1   8  15        6.53        5.40      4.06 o
   0   8  15        3.14        1.31      3.62 o
   1   8  15        6.22        3.79      4.45 o
   2   8  15        4.69        4.73      3.90 o
   3   8  15        8.57        3.16      4.72 o
  -2   9  15        1.18        2.49      3.86 o
  -1   9  15        1.09        1.76      4.66 o
   0   9  15        3.67        3.62      4.09 o
   1   9  15        1.21        0.05      3.78 o
   2   9  15        1.21        1.76      3.77 o
   0   0  16        0.33        0.00      4.44 o
   1   0  16        0.97       -0.67      3.68 o
   2   0  16        0.34       -4.26      4.26 o
   3   0  16        0.21        1.00      4.79 o
   4   0  16        0.13        4.02      4.55 o
   5   0  16        1.97        3.10      4.92 o
  -5   1  16        4.34        2.73      4.72 o
  -4   1  16        3.61        1.88      5.05 o
  -3   1  16       10.13        6.97      4.60 o
  -2   1  16        2.67        2.72      4.95 o
  -1   1  16        2.54        1.75      4.39 o
   0   1  16        3.92       -2.40      4.52 o
   1   1  16        2.35        2.92      4.83 o
   2   1  16        2.43        2.94      4.59 o
   3   1  16       10.12        8.44      4.99 o
   4   1  16        3.40        9.43      4.56 o
   5   1  16        4.44        6.08      5.49 o
  -5   2  16        6.69       15.44      5.56 o
  -4   2  16        5.62        8.87      4.72 o
  -3   2  16       23.77       11.34      7.71 o
  -2   2  16        4.25        4.03      5.18 o
  -1   2  16       12.85        4.14      4.80 o
   0   2  16        9.76        5.60      5.87 o
   1   2  16       13.32        7.32      5.67 o
   2   2  16        4.29        3.23      4.36 o
   3   2  16       23.90       29.09      5.46 o
   4   2  16        5.68        9.75      5.12 o
   5   2  16        6.53        4.90      4.29 o
  -5   3  16        0.80       -1.09      4.64 o
  -4   3  16        9.33        8.88      5.54 o
  -3   3  16       18.13        9.85      5.95 o
  -2   3  16        9.75        3.92      5.28 o
  -1   3  16       45.59       46.07     11.56 o
   0   3  16        7.08        2.54      4.29 o
   1   3  16       45.69       13.30     10.02 o
   2   3  16        9.52       21.07      5.17 o
   3   3  16       18.32       19.71      5.37 o
   4   3  16        8.94       11.09      4.93 o
   5   3  16        0.80       -0.29      3.55 o
  -4   4  16        0.55        4.94      4.63 o
  -3   4  16        1.27        0.54      5.55 o
  -2   4  16        9.93       10.08      5.33 o
  -1   4  16        0.79        0.73      3.97 o
   0   4  16       16.77        2.27      4.49 o
   1   4  16        0.87        0.16      4.19 o
   2   4  16        9.80       21.75      6.13 o
   3   4  16        1.59        3.68      4.43 o
   4   4  16        0.56        2.73      4.42 o
  -4   5  16        4.45        7.29      5.29 o
  -3   5  16       22.35       11.98      6.63 o
  -2   5  16        7.38        1.78      5.50 o
  -1   5  16       28.98       15.66      8.16 o
   0   5  16        0.65       -2.00      4.68 o
   1   5  16       28.54       14.03      7.03 o
   2   5  16        7.36       11.34      5.18 o
   3   5  16       22.10       14.82      5.86 o
   4   5  16        4.56        4.15      5.29 o
  -4   6  16        0.76        3.45      4.81 o
  -3   6  16       15.12       11.47      6.01 o
  -2   6  16       11.41        7.70      4.82 o
  -1   6  16       20.34        8.15      5.67 o
   0   6  16       15.06       10.57      6.12 o
   1   6  16       20.43       14.93      7.88 o
   2   6  16       11.75        9.49      4.42 o
   3   6  16       15.16       10.55      5.77 o
   4   6  16        0.81        3.52      3.70 o
  -3   7  16        2.37        2.70      5.57 o
  -2   7  16        1.18        2.66      4.27 o
  -1   7  16       17.51        5.52      4.73 o
   0   7  16        0.21        2.84      3.97 o
   1   7  16       17.80        4.16      4.13 o
   2   7  16        1.19        2.50      4.30 o
   3   7  16        2.35        2.84      4.23 o
  -2   8  16        0.09        2.16      3.94 o
  -1   8  16       13.93       10.39      4.71 o
   0   8  16        0.33        3.40      3.97 o
   1   8  16       13.87        9.68      6.11 o
   2   8  16        0.10        2.13      4.54 o
   1   0  17       18.45       14.17      7.31 o
   2   0  17       20.88       15.53      7.25 o
   3   0  17       18.92        8.95      6.12 o
   4   0  17       21.31       20.06      6.53 o
  -4   1  17        3.24        2.00      4.62 o
  -3   1  17        7.02        8.62      5.38 o
  -2   1  17       30.50       20.66     10.71 o
  -1   1  17        5.89        1.32      5.21 o
   0   1  17       55.52       71.87      6.63 o
   1   1  17        5.92        6.34      5.12 o
   2   1  17       30.02       18.01      8.61 o
   3   1  17        7.17        4.90      4.99 o
   4   1  17        3.25        1.22      4.65 o
  -4   2  17        5.77       10.52      5.22 o
  -3   2  17        1.30        0.86      4.95 o
  -2   2  17        2.52        1.87      5.10 o
  -1   2  17       14.91        5.36      5.28 o
   0   2  17        0.85        1.10      4.93 o
   1   2  17       15.03        6.52      5.27 o
   2   2  17        2.59        6.74      5.25 o
   3   2  17        1.40        3.82      7.24 o
   4   2  17        5.89       14.02      5.24 o
  -4   3  17        4.66        6.38      6.36 o
  -3   3  17       15.24        9.65      5.72 o
  -2   3  17       21.94        8.72      7.28 o
  -1   3  17        5.21        3.71      5.12 o
   0   3  17       22.82       10.68      9.88 o
   1   3  17        5.14        6.18      5.17 o
   2   3  17       22.29       31.37      5.46 o
   3   3  17       15.09       16.87      5.84 o
   4   3  17        4.72        8.45      5.46 o
  -4   4  17        4.69        7.39      5.79 o
  -3   4  17        0.22        1.48      4.36 o
  -2   4  17        5.57        5.86      5.43 o
  -1   4  17        1.24       -0.19      3.77 o
   0   4  17        0.07       -0.65      4.18 o
   1   4  17        1.28        0.49      4.22 o
   2   4  17        5.46        5.07      4.99 o
   3   4  17        0.21       -0.12      4.70 o
   4   4  17        4.76        7.09      4.62 o
  -3   5  17        1.89        1.38      5.05 o
  -2   5  17        8.36        7.55      4.92 o
  -1   5  17        3.06        1.78      4.60 o
   0   5  17       12.35        5.23      5.76 o
   1   5  17        3.02        1.35      5.41 o
   2   5  17        8.55        4.71      5.07 o
   3   5  17        1.82        4.02      4.36 o
  -3   6  17        5.62        1.70      4.77 o
  -2   6  17        4.40        1.78      5.07 o
  -1   6  17        2.95        4.04      5.03 o
   0   6  17        5.03        5.20      5.18 o
   1   6  17        2.84       -0.20      4.50 o
   2   6  17        4.40        1.36      4.56 o
   3   6  17        5.57        3.73      4.43 o
  -2   7  17        5.55        4.80      4.89 o
  -1   7  17        0.24        1.33      3.29 o
   0   7  17       10.75        3.15      3.90 o
   1   7  17        0.27       -1.38      2.99 o
   2   7  17        5.73        4.47      4.50 o
   0   0  18        0.41        0.00      5.55 o
   1   0  18        0.58        4.52      5.96 o
   2   0  18        0.13        2.71      5.85 o
   3   0  18        0.01        2.94      5.35 o
  -3   1  18        1.57        2.18      4.74 o
  -2   1  18        1.22        1.83      4.69 o
  -1   1  18        1.48       -0.10      4.80 o
   0   1  18        9.35        4.02      5.10 o
   1   1  18        1.46       -3.04      5.36 o
   2   1  18        1.32       -1.45      4.06 o
   3   1  18        1.57        1.86      4.90 o
  -3   2  18        9.48        4.94      5.59 o
  -2   2  18        3.33        0.62      5.15 o
  -1   2  18        8.64        5.98      5.74 o
   0   2  18        2.81        2.65      5.51 o
   1   2  18        8.78       15.97      8.05 o
   2   2  18        3.23        4.55      6.65 o
   3   2  18        9.57        2.11      8.03 o
  -3   3  18        1.49        2.14      5.29 o
  -2   3  18        8.35        3.95      5.42 o
  -1   3  18        0.93       -0.09      5.98 o
   0   3  18        0.52        1.08      4.73 o
   1   3  18        0.97        3.22      4.78 o
   2   3  18        8.25       14.32      5.56 o
   3   3  18        1.53        6.97      5.57 o
  -3   4  18        1.88        2.27      8.44 o
  -2   4  18        8.75        4.07      6.07 o
  -1   4  18        4.32        0.87      4.54 o
   0   4  18       24.97       10.68      7.73 o
   1   4  18        4.30       -1.71      5.00 o
   2   4  18        8.84       22.03      6.18 o
   3   4  18        1.89        6.39      5.99 o
  -2   5  18        9.02        9.70      6.66 o
  -1   5  18        2.26        2.19      5.14 o
   0   5  18        0.00        1.41      4.56 o
   1   5  18        2.25        8.04      6.38 o
   2   5  18        8.80       17.69      6.19 o
  -1   6  18        1.98        0.26      5.02 o
   0   6  18       14.07        7.55      5.72 o
   1   6  18        1.93        5.95      4.99 o
   1   0  19        6.55        6.26      5.84 o
   2   0  19       14.58       10.87      6.62 o
  -2   1  19        7.06        0.91      5.47 o
  -1   1  19        0.17        0.47      6.08 o
   0   1  19        9.02        3.37      5.99 o
   1   1  19        0.20        1.42      5.10 o
   2   1  19        6.71        8.12      5.68 o
  -2   2  19        0.49        0.56      5.66 o
  -1   2  19        0.87        0.21      5.48 o
   0   2  19        1.10        2.47      5.26 o
   1   2  19        0.83        8.33      6.02 o
   2   2  19        0.57        2.95      5.23 o
  -1   3  19        0.57        0.44      5.34 o
   0   3  19        0.10        1.95      5.50 o
   1   3  19        0.55        2.66      5.13 o
   0   4  19        2.69        1.94      5.69 o
 
